# Supplementary material for: Novel Causal Evidence for the Role of Circulating Lipid Metabolites in Breast Cancer Risk: A Bidirectional Mendelian Randomization Analysis
Source: J Nutr Metab. 2025 Sep 16;2025:2292774. doi: 10.1155/jnme/2292774 (PMC12457059; doi:10.1155/jnme/2292774)
Supplement: Supporting Information — Additional supporting information can be found online in the Supporting Information section. [file 2292774.f1.xlsx]

## Sheet: ST1
Table S1. Names of the 386 lipid metabolites and links to download the corresponding GWAS data
id.exposure	Trait	Samplesize	URL
GCST90199621	Carnitine levels	8192	http://ftp.ebi.ac.uk/pub/databases/gwas/summary_statistics/GCST90199001-GCST90200000/GCST90199621/GCST90199621_buildGRCh38.tsv.gz
GCST90199629	Glycerophosphorylcholine (GPC) levels	8212	http://ftp.ebi.ac.uk/pub/databases/gwas/summary_statistics/GCST90199001-GCST90200000/GCST90199629/GCST90199629_buildGRCh38.tsv.gz
GCST90199633	Suberate (C8-DC) levels	6902	http://ftp.ebi.ac.uk/pub/databases/gwas/summary_statistics/GCST90199001-GCST90200000/GCST90199633/GCST90199633_buildGRCh38.tsv.gz
GCST90199643	Glycodeoxycholate levels	6877	http://ftp.ebi.ac.uk/pub/databases/gwas/summary_statistics/GCST90199001-GCST90200000/GCST90199643/GCST90199643_buildGRCh38.tsv.gz
GCST90199649	1-stearoyl-2-arachidonoyl-GPI (18:0/20:4) levels	8134	http://ftp.ebi.ac.uk/pub/databases/gwas/summary_statistics/GCST90199001-GCST90200000/GCST90199649/GCST90199649_buildGRCh38.tsv.gz
GCST90199651	Docosahexaenoate DHA; 22:6n3 levels	8279	http://ftp.ebi.ac.uk/pub/databases/gwas/summary_statistics/GCST90199001-GCST90200000/GCST90199651/GCST90199651_buildGRCh38.tsv.gz
GCST90199652	1-stearoyl-2-oleoyl-GPS (18:0/18:1) levels	8055	http://ftp.ebi.ac.uk/pub/databases/gwas/summary_statistics/GCST90199001-GCST90200000/GCST90199652/GCST90199652_buildGRCh38.tsv.gz
GCST90199653	1-myristoyl-2-palmitoyl-gpc (14:0/16:0) levels	8271	http://ftp.ebi.ac.uk/pub/databases/gwas/summary_statistics/GCST90199001-GCST90200000/GCST90199653/GCST90199653_buildGRCh38.tsv.gz
GCST90199657	Sphingosine 1-phosphate levels	8246	http://ftp.ebi.ac.uk/pub/databases/gwas/summary_statistics/GCST90199001-GCST90200000/GCST90199657/GCST90199657_buildGRCh38.tsv.gz
GCST90199659	1-stearoyl-GPI (18:0) levels	8260	http://ftp.ebi.ac.uk/pub/databases/gwas/summary_statistics/GCST90199001-GCST90200000/GCST90199659/GCST90199659_buildGRCh38.tsv.gz
GCST90199660	1,2-dipalmitoyl-gpc (16:0/16:0) levels	8264	http://ftp.ebi.ac.uk/pub/databases/gwas/summary_statistics/GCST90199001-GCST90200000/GCST90199660/GCST90199660_buildGRCh38.tsv.gz
GCST90199661	Maleate levels	8171	http://ftp.ebi.ac.uk/pub/databases/gwas/summary_statistics/GCST90199001-GCST90200000/GCST90199661/GCST90199661_buildGRCh38.tsv.gz
GCST90199666	Palmitoylcarnitine levels (Metabolon platform)	8256	http://ftp.ebi.ac.uk/pub/databases/gwas/summary_statistics/GCST90199001-GCST90200000/GCST90199666/GCST90199666_buildGRCh38.tsv.gz
GCST90199668	Hexanoylcarnitine levels (Biocrates platform)	8242	http://ftp.ebi.ac.uk/pub/databases/gwas/summary_statistics/GCST90199001-GCST90200000/GCST90199668/GCST90199668_buildGRCh38.tsv.gz
GCST90199669	Acetylcarnitine levels (Biocrates platform)	8262	http://ftp.ebi.ac.uk/pub/databases/gwas/summary_statistics/GCST90199001-GCST90200000/GCST90199669/GCST90199669_buildGRCh38.tsv.gz
GCST90199673	DHEAS levels	8228	http://ftp.ebi.ac.uk/pub/databases/gwas/summary_statistics/GCST90199001-GCST90200000/GCST90199673/GCST90199673_buildGRCh38.tsv.gz
GCST90199674	3-hydroxymyristate levels	8235	http://ftp.ebi.ac.uk/pub/databases/gwas/summary_statistics/GCST90199001-GCST90200000/GCST90199674/GCST90199674_buildGRCh38.tsv.gz
GCST90199676	1-oleoylglycerol (18:1) levels	8225	http://ftp.ebi.ac.uk/pub/databases/gwas/summary_statistics/GCST90199001-GCST90200000/GCST90199676/GCST90199676_buildGRCh38.tsv.gz
GCST90199680	3-hydroxyoctanoate levels	8182	http://ftp.ebi.ac.uk/pub/databases/gwas/summary_statistics/GCST90199001-GCST90200000/GCST90199680/GCST90199680_buildGRCh38.tsv.gz
GCST90199681	2-hydroxyoctanoate levels	8224	http://ftp.ebi.ac.uk/pub/databases/gwas/summary_statistics/GCST90199001-GCST90200000/GCST90199681/GCST90199681_buildGRCh38.tsv.gz
GCST90199684	1-linoleoylglycerol (18:2) levels	8212	http://ftp.ebi.ac.uk/pub/databases/gwas/summary_statistics/GCST90199001-GCST90200000/GCST90199684/GCST90199684_buildGRCh38.tsv.gz
GCST90199685	2-linoleoylglycerol (18:2) levels	6378	http://ftp.ebi.ac.uk/pub/databases/gwas/summary_statistics/GCST90199001-GCST90200000/GCST90199685/GCST90199685_buildGRCh38.tsv.gz
GCST90199689	Glycolithocholate levels	7158	http://ftp.ebi.ac.uk/pub/databases/gwas/summary_statistics/GCST90199001-GCST90200000/GCST90199689/GCST90199689_buildGRCh38.tsv.gz
GCST90199693	3-hydroxydecanoate levels	8239	http://ftp.ebi.ac.uk/pub/databases/gwas/summary_statistics/GCST90199001-GCST90200000/GCST90199693/GCST90199693_buildGRCh38.tsv.gz
GCST90199697	Dodecanedioate levels	8240	http://ftp.ebi.ac.uk/pub/databases/gwas/summary_statistics/GCST90199001-GCST90200000/GCST90199697/GCST90199697_buildGRCh38.tsv.gz
GCST90199700	3-hydroxylaurate levels	8206	http://ftp.ebi.ac.uk/pub/databases/gwas/summary_statistics/GCST90199001-GCST90200000/GCST90199700/GCST90199700_buildGRCh38.tsv.gz
GCST90199702	5-hydroxyhexanoate levels	7097	http://ftp.ebi.ac.uk/pub/databases/gwas/summary_statistics/GCST90199001-GCST90200000/GCST90199702/GCST90199702_buildGRCh38.tsv.gz
GCST90199704	3-hydroxysebacate levels	7325	http://ftp.ebi.ac.uk/pub/databases/gwas/summary_statistics/GCST90199001-GCST90200000/GCST90199704/GCST90199704_buildGRCh38.tsv.gz
GCST90199705	Propionylglycine levels	7311	http://ftp.ebi.ac.uk/pub/databases/gwas/summary_statistics/GCST90199001-GCST90200000/GCST90199705/GCST90199705_buildGRCh38.tsv.gz
GCST90199706	Butyrylglycine levels	6044	http://ftp.ebi.ac.uk/pub/databases/gwas/summary_statistics/GCST90199001-GCST90200000/GCST90199706/GCST90199706_buildGRCh38.tsv.gz
GCST90199708	Propionylcarnitine (c3) levels	8273	http://ftp.ebi.ac.uk/pub/databases/gwas/summary_statistics/GCST90199001-GCST90200000/GCST90199708/GCST90199708_buildGRCh38.tsv.gz
GCST90199709	Adrenate (22:4n6) levels	8279	http://ftp.ebi.ac.uk/pub/databases/gwas/summary_statistics/GCST90199001-GCST90200000/GCST90199709/GCST90199709_buildGRCh38.tsv.gz
GCST90199710	Docosatrienoate (22:3n3) levels	6511	http://ftp.ebi.ac.uk/pub/databases/gwas/summary_statistics/GCST90199001-GCST90200000/GCST90199710/GCST90199710_buildGRCh38.tsv.gz
GCST90199711	Docosadienoate (22:2n6) levels	8264	http://ftp.ebi.ac.uk/pub/databases/gwas/summary_statistics/GCST90199001-GCST90200000/GCST90199711/GCST90199711_buildGRCh38.tsv.gz
GCST90199712	3-carboxy-4-methyl-5-propyl-2-furanpropanoate (cmpf) levels	8270	http://ftp.ebi.ac.uk/pub/databases/gwas/summary_statistics/GCST90199001-GCST90200000/GCST90199712/GCST90199712_buildGRCh38.tsv.gz
GCST90199713	Docosapentaenoate n3 DPA; 22:5n3 levels	8284	http://ftp.ebi.ac.uk/pub/databases/gwas/summary_statistics/GCST90199001-GCST90200000/GCST90199713/GCST90199713_buildGRCh38.tsv.gz
GCST90199715	Myristoleate (14:1n5) levels	8255	http://ftp.ebi.ac.uk/pub/databases/gwas/summary_statistics/GCST90199001-GCST90200000/GCST90199715/GCST90199715_buildGRCh38.tsv.gz
GCST90199716	10-undecenoate (11:1n1) levels	8243	http://ftp.ebi.ac.uk/pub/databases/gwas/summary_statistics/GCST90199001-GCST90200000/GCST90199716/GCST90199716_buildGRCh38.tsv.gz
GCST90199718	Sebacate (C10-DC) levels	7926	http://ftp.ebi.ac.uk/pub/databases/gwas/summary_statistics/GCST90199001-GCST90200000/GCST90199718/GCST90199718_buildGRCh38.tsv.gz
GCST90199719	Tauro-beta-muricholate levels	4661	http://ftp.ebi.ac.uk/pub/databases/gwas/summary_statistics/GCST90199001-GCST90200000/GCST90199719/GCST90199719_buildGRCh38.tsv.gz
GCST90199720	Octanoylcarnitine (c8) levels	8226	http://ftp.ebi.ac.uk/pub/databases/gwas/summary_statistics/GCST90199001-GCST90200000/GCST90199720/GCST90199720_buildGRCh38.tsv.gz
GCST90199721	Stearidonate (18:4n3) levels	8240	http://ftp.ebi.ac.uk/pub/databases/gwas/summary_statistics/GCST90199001-GCST90200000/GCST90199721/GCST90199721_buildGRCh38.tsv.gz
GCST90199722	Decanoylcarnitine (C10) levels	8225	http://ftp.ebi.ac.uk/pub/databases/gwas/summary_statistics/GCST90199001-GCST90200000/GCST90199722/GCST90199722_buildGRCh38.tsv.gz
GCST90199723	5-dodecenoate (12:1n7) levels	8248	http://ftp.ebi.ac.uk/pub/databases/gwas/summary_statistics/GCST90199001-GCST90200000/GCST90199723/GCST90199723_buildGRCh38.tsv.gz
GCST90199725	Campesterol levels	5300	http://ftp.ebi.ac.uk/pub/databases/gwas/summary_statistics/GCST90199001-GCST90200000/GCST90199725/GCST90199725_buildGRCh38.tsv.gz
GCST90199727	1-oleoyl-GPC (18:1) levels	8257	http://ftp.ebi.ac.uk/pub/databases/gwas/summary_statistics/GCST90199001-GCST90200000/GCST90199727/GCST90199727_buildGRCh38.tsv.gz
GCST90199728	10-nonadecenoate (19:1n9) levels	8277	http://ftp.ebi.ac.uk/pub/databases/gwas/summary_statistics/GCST90199001-GCST90200000/GCST90199728/GCST90199728_buildGRCh38.tsv.gz
GCST90199731	10-heptadecenoate (17:1n7) levels	8282	http://ftp.ebi.ac.uk/pub/databases/gwas/summary_statistics/GCST90199001-GCST90200000/GCST90199731/GCST90199731_buildGRCh38.tsv.gz
GCST90199732	1-stearoyl-gpc (18:0) levels	8240	http://ftp.ebi.ac.uk/pub/databases/gwas/summary_statistics/GCST90199001-GCST90200000/GCST90199732/GCST90199732_buildGRCh38.tsv.gz
GCST90199733	1-palmitoyl-GPC (16:0) levels	8232	http://ftp.ebi.ac.uk/pub/databases/gwas/summary_statistics/GCST90199001-GCST90200000/GCST90199733/GCST90199733_buildGRCh38.tsv.gz
GCST90199734	Hyocholate levels	5782	http://ftp.ebi.ac.uk/pub/databases/gwas/summary_statistics/GCST90199001-GCST90200000/GCST90199734/GCST90199734_buildGRCh38.tsv.gz
GCST90199742	1-linoleoyl-gpc (18:2) levels	8262	http://ftp.ebi.ac.uk/pub/databases/gwas/summary_statistics/GCST90199001-GCST90200000/GCST90199742/GCST90199742_buildGRCh38.tsv.gz
GCST90199743	Stearoylcarnitine levels	8133	http://ftp.ebi.ac.uk/pub/databases/gwas/summary_statistics/GCST90199001-GCST90200000/GCST90199743/GCST90199743_buildGRCh38.tsv.gz
GCST90199744	Eicosenoate (20:1) levels	8277	http://ftp.ebi.ac.uk/pub/databases/gwas/summary_statistics/GCST90199001-GCST90200000/GCST90199744/GCST90199744_buildGRCh38.tsv.gz
GCST90199748	Linolenate [alpha or gamma; (18:3n3 or 6)] levels	8257	http://ftp.ebi.ac.uk/pub/databases/gwas/summary_statistics/GCST90199001-GCST90200000/GCST90199748/GCST90199748_buildGRCh38.tsv.gz
GCST90199750	Laurylcarnitine levels	8241	http://ftp.ebi.ac.uk/pub/databases/gwas/summary_statistics/GCST90199001-GCST90200000/GCST90199750/GCST90199750_buildGRCh38.tsv.gz
GCST90199752	Epiandrosterone sulfate levels	8174	http://ftp.ebi.ac.uk/pub/databases/gwas/summary_statistics/GCST90199001-GCST90200000/GCST90199752/GCST90199752_buildGRCh38.tsv.gz
GCST90199769	3-hydroxydodecanedioate levels	7168	http://ftp.ebi.ac.uk/pub/databases/gwas/summary_statistics/GCST90199001-GCST90200000/GCST90199769/GCST90199769_buildGRCh38.tsv.gz
GCST90199770	1-arachidonylglycerol (20:4) levels	7650	http://ftp.ebi.ac.uk/pub/databases/gwas/summary_statistics/GCST90199001-GCST90200000/GCST90199770/GCST90199770_buildGRCh38.tsv.gz
GCST90199772	1-stearoyl-GPE (18:0) levels	8270	http://ftp.ebi.ac.uk/pub/databases/gwas/summary_statistics/GCST90199001-GCST90200000/GCST90199772/GCST90199772_buildGRCh38.tsv.gz
GCST90199774	Oleoylcarnitine levels	8260	http://ftp.ebi.ac.uk/pub/databases/gwas/summary_statistics/GCST90199001-GCST90200000/GCST90199774/GCST90199774_buildGRCh38.tsv.gz
GCST90199776	Malonylcarnitine levels	5822	http://ftp.ebi.ac.uk/pub/databases/gwas/summary_statistics/GCST90199001-GCST90200000/GCST90199776/GCST90199776_buildGRCh38.tsv.gz
GCST90199777	1-palmitoleoyl-GPC (16:1) levels	8227	http://ftp.ebi.ac.uk/pub/databases/gwas/summary_statistics/GCST90199001-GCST90200000/GCST90199777/GCST90199777_buildGRCh38.tsv.gz
GCST90199780	1-stearoyl-GPG (18:0) levels	6806	http://ftp.ebi.ac.uk/pub/databases/gwas/summary_statistics/GCST90199001-GCST90200000/GCST90199780/GCST90199780_buildGRCh38.tsv.gz
GCST90199781	Hexanoylglycine levels	6015	http://ftp.ebi.ac.uk/pub/databases/gwas/summary_statistics/GCST90199001-GCST90200000/GCST90199781/GCST90199781_buildGRCh38.tsv.gz
GCST90199788	1-arachidonoyl-gpc (20:4n6) levels	8267	http://ftp.ebi.ac.uk/pub/databases/gwas/summary_statistics/GCST90199001-GCST90200000/GCST90199788/GCST90199788_buildGRCh38.tsv.gz
GCST90199789	2-palmitoyl-GPC (16:0) levels	8249	http://ftp.ebi.ac.uk/pub/databases/gwas/summary_statistics/GCST90199001-GCST90200000/GCST90199789/GCST90199789_buildGRCh38.tsv.gz
GCST90199790	2-palmitoleoyl-GPC (16:1) levels	6697	http://ftp.ebi.ac.uk/pub/databases/gwas/summary_statistics/GCST90199001-GCST90200000/GCST90199790/GCST90199790_buildGRCh38.tsv.gz
GCST90199791	1-arachidonoyl-GPE (20:4n6) levels	8270	http://ftp.ebi.ac.uk/pub/databases/gwas/summary_statistics/GCST90199001-GCST90200000/GCST90199791/GCST90199791_buildGRCh38.tsv.gz
GCST90199792	1-palmitoyl-GPE (16:0) levels	8276	http://ftp.ebi.ac.uk/pub/databases/gwas/summary_statistics/GCST90199001-GCST90200000/GCST90199792/GCST90199792_buildGRCh38.tsv.gz
GCST90199793	1-linoleoyl-GPE (18:2) levels	8279	http://ftp.ebi.ac.uk/pub/databases/gwas/summary_statistics/GCST90199001-GCST90200000/GCST90199793/GCST90199793_buildGRCh38.tsv.gz
GCST90199794	1-oleoyl-GPE (18:1) levels	8283	http://ftp.ebi.ac.uk/pub/databases/gwas/summary_statistics/GCST90199001-GCST90200000/GCST90199794/GCST90199794_buildGRCh38.tsv.gz
GCST90199795	2-hydroxypalmitate levels	8247	http://ftp.ebi.ac.uk/pub/databases/gwas/summary_statistics/GCST90199001-GCST90200000/GCST90199795/GCST90199795_buildGRCh38.tsv.gz
GCST90199796	Docosapentaenoate (n6 DPA; 22:5n6) levels	7540	http://ftp.ebi.ac.uk/pub/databases/gwas/summary_statistics/GCST90199001-GCST90200000/GCST90199796/GCST90199796_buildGRCh38.tsv.gz
GCST90199804	7-alpha-hydroxy-3-oxo-4-cholestenoate (7-hoca) levels	8236	http://ftp.ebi.ac.uk/pub/databases/gwas/summary_statistics/GCST90199001-GCST90200000/GCST90199804/GCST90199804_buildGRCh38.tsv.gz
GCST90199805	Octadecanedioate levels	8223	http://ftp.ebi.ac.uk/pub/databases/gwas/summary_statistics/GCST90199001-GCST90200000/GCST90199805/GCST90199805_buildGRCh38.tsv.gz
GCST90199806	Tetradecanedioate (C14-DC) levels	8268	http://ftp.ebi.ac.uk/pub/databases/gwas/summary_statistics/GCST90199001-GCST90200000/GCST90199806/GCST90199806_buildGRCh38.tsv.gz
GCST90199807	Hexadecanedioate (C16-DC) levels	8260	http://ftp.ebi.ac.uk/pub/databases/gwas/summary_statistics/GCST90199001-GCST90200000/GCST90199807/GCST90199807_buildGRCh38.tsv.gz
GCST90199808	Glycerophosphoethanolamine levels	8231	http://ftp.ebi.ac.uk/pub/databases/gwas/summary_statistics/GCST90199001-GCST90200000/GCST90199808/GCST90199808_buildGRCh38.tsv.gz
GCST90199809	Taurolithocholate 3-sulfate levels	8124	http://ftp.ebi.ac.uk/pub/databases/gwas/summary_statistics/GCST90199001-GCST90200000/GCST90199809/GCST90199809_buildGRCh38.tsv.gz
GCST90199810	1-palmitoyl-GPI (16:0) levels	8246	http://ftp.ebi.ac.uk/pub/databases/gwas/summary_statistics/GCST90199001-GCST90200000/GCST90199810/GCST90199810_buildGRCh38.tsv.gz
GCST90199811	Glycolithocholate sulfate levels	8165	http://ftp.ebi.ac.uk/pub/databases/gwas/summary_statistics/GCST90199001-GCST90200000/GCST90199811/GCST90199811_buildGRCh38.tsv.gz
GCST90199813	Deoxycarnitine levels	8271	http://ftp.ebi.ac.uk/pub/databases/gwas/summary_statistics/GCST90199001-GCST90200000/GCST90199813/GCST90199813_buildGRCh38.tsv.gz
GCST90199814	Alpha-hydroxycaproate levels	5169	http://ftp.ebi.ac.uk/pub/databases/gwas/summary_statistics/GCST90199001-GCST90200000/GCST90199814/GCST90199814_buildGRCh38.tsv.gz
GCST90199816	3,4-dihydroxybutyrate levels	8142	http://ftp.ebi.ac.uk/pub/databases/gwas/summary_statistics/GCST90199001-GCST90200000/GCST90199816/GCST90199816_buildGRCh38.tsv.gz
GCST90199820	Dihomo-linolenate (20:3n3 or n6) levels	8273	http://ftp.ebi.ac.uk/pub/databases/gwas/summary_statistics/GCST90199001-GCST90200000/GCST90199820/GCST90199820_buildGRCh38.tsv.gz
GCST90199821	1-linoleoyl-GPI (18:2) levels	8268	http://ftp.ebi.ac.uk/pub/databases/gwas/summary_statistics/GCST90199001-GCST90200000/GCST90199821/GCST90199821_buildGRCh38.tsv.gz
GCST90199822	1-oleoyl-GPI (18:1) levels	8252	http://ftp.ebi.ac.uk/pub/databases/gwas/summary_statistics/GCST90199001-GCST90200000/GCST90199822/GCST90199822_buildGRCh38.tsv.gz
GCST90199829	3-methyladipate levels	6958	http://ftp.ebi.ac.uk/pub/databases/gwas/summary_statistics/GCST90199001-GCST90200000/GCST90199829/GCST90199829_buildGRCh38.tsv.gz
GCST90199831	1-stearoyl-2-oleoyl-GPE (18:0/18:1) levels	8273	http://ftp.ebi.ac.uk/pub/databases/gwas/summary_statistics/GCST90199001-GCST90200000/GCST90199831/GCST90199831_buildGRCh38.tsv.gz
GCST90199833	Hexanoylglutamine levels	8128	http://ftp.ebi.ac.uk/pub/databases/gwas/summary_statistics/GCST90199001-GCST90200000/GCST90199833/GCST90199833_buildGRCh38.tsv.gz
GCST90199835	5alpha-androstan-3beta,17beta-diol disulfate levels	8199	http://ftp.ebi.ac.uk/pub/databases/gwas/summary_statistics/GCST90199001-GCST90200000/GCST90199835/GCST90199835_buildGRCh38.tsv.gz
GCST90199838	5alpha-pregnan-3beta,20alpha-diol disulfate levels	8130	http://ftp.ebi.ac.uk/pub/databases/gwas/summary_statistics/GCST90199001-GCST90200000/GCST90199838/GCST90199838_buildGRCh38.tsv.gz
GCST90199839	Taurocholenate sulfate levels	8249	http://ftp.ebi.ac.uk/pub/databases/gwas/summary_statistics/GCST90199001-GCST90200000/GCST90199839/GCST90199839_buildGRCh38.tsv.gz
GCST90199840	Pregnenediol disulfate (C21H34O8S2) levels	8245	http://ftp.ebi.ac.uk/pub/databases/gwas/summary_statistics/GCST90199001-GCST90200000/GCST90199840/GCST90199840_buildGRCh38.tsv.gz
GCST90199841	Glycocholenate sulfate levels	8250	http://ftp.ebi.ac.uk/pub/databases/gwas/summary_statistics/GCST90199001-GCST90200000/GCST90199841/GCST90199841_buildGRCh38.tsv.gz
GCST90199842	Androstenediol (3beta,17beta) disulfate (1) levels	8222	http://ftp.ebi.ac.uk/pub/databases/gwas/summary_statistics/GCST90199001-GCST90200000/GCST90199842/GCST90199842_buildGRCh38.tsv.gz
GCST90199843	Chiro-inositol levels	4429	http://ftp.ebi.ac.uk/pub/databases/gwas/summary_statistics/GCST90199001-GCST90200000/GCST90199843/GCST90199843_buildGRCh38.tsv.gz
GCST90199844	1-palmitoyl-2-linoleoyl-GPE (16:0/18:2) levels	8266	http://ftp.ebi.ac.uk/pub/databases/gwas/summary_statistics/GCST90199001-GCST90200000/GCST90199844/GCST90199844_buildGRCh38.tsv.gz
GCST90199845	Sphinganine-1-phosphate levels	8126	http://ftp.ebi.ac.uk/pub/databases/gwas/summary_statistics/GCST90199001-GCST90200000/GCST90199845/GCST90199845_buildGRCh38.tsv.gz
GCST90199846	Glycosyl-N-stearoyl-sphingosine (d18:1/18:0) levels	8233	http://ftp.ebi.ac.uk/pub/databases/gwas/summary_statistics/GCST90199001-GCST90200000/GCST90199846/GCST90199846_buildGRCh38.tsv.gz
GCST90199849	21-hydroxypregnenolone disulfate levels	8132	http://ftp.ebi.ac.uk/pub/databases/gwas/summary_statistics/GCST90199001-GCST90200000/GCST90199849/GCST90199849_buildGRCh38.tsv.gz
GCST90199850	5alpha-androstan-3alpha,17alpha-diol monosulfate levels	5524	http://ftp.ebi.ac.uk/pub/databases/gwas/summary_statistics/GCST90199001-GCST90200000/GCST90199850/GCST90199850_buildGRCh38.tsv.gz
GCST90199851	Androstenediol (3beta,17beta) disulfate (2) levels	8205	http://ftp.ebi.ac.uk/pub/databases/gwas/summary_statistics/GCST90199001-GCST90200000/GCST90199851/GCST90199851_buildGRCh38.tsv.gz
GCST90199852	5alpha-androstan-3beta,17alpha-diol disulfate levels	7103	http://ftp.ebi.ac.uk/pub/databases/gwas/summary_statistics/GCST90199001-GCST90200000/GCST90199852/GCST90199852_buildGRCh38.tsv.gz
GCST90199853	5alpha-pregnan-3beta,20beta-diol monosulfate (1) levels	7772	http://ftp.ebi.ac.uk/pub/databases/gwas/summary_statistics/GCST90199001-GCST90200000/GCST90199853/GCST90199853_buildGRCh38.tsv.gz
GCST90199854	5alpha-pregnan-3beta,20alpha-diol monosulfate (2) levels	8028	http://ftp.ebi.ac.uk/pub/databases/gwas/summary_statistics/GCST90199001-GCST90200000/GCST90199854/GCST90199854_buildGRCh38.tsv.gz
GCST90199855	5alpha-androstan-3beta,17beta-diol monosulfate (2) levels	7066	http://ftp.ebi.ac.uk/pub/databases/gwas/summary_statistics/GCST90199001-GCST90200000/GCST90199855/GCST90199855_buildGRCh38.tsv.gz
GCST90199856	Androstenediol (3alpha, 17alpha) monosulfate (3) levels	8192	http://ftp.ebi.ac.uk/pub/databases/gwas/summary_statistics/GCST90199001-GCST90200000/GCST90199856/GCST90199856_buildGRCh38.tsv.gz
GCST90199857	5alpha-pregnan-diol disulfate levels	4110	http://ftp.ebi.ac.uk/pub/databases/gwas/summary_statistics/GCST90199001-GCST90200000/GCST90199857/GCST90199857_buildGRCh38.tsv.gz
GCST90199858	5alpha-androstan-3alpha,17beta-diol monosulfate (1) levels	7608	http://ftp.ebi.ac.uk/pub/databases/gwas/summary_statistics/GCST90199001-GCST90200000/GCST90199858/GCST90199858_buildGRCh38.tsv.gz
GCST90199859	5alpha-androstan-3alpha,17beta-diol disulfate levels	5082	http://ftp.ebi.ac.uk/pub/databases/gwas/summary_statistics/GCST90199001-GCST90200000/GCST90199859/GCST90199859_buildGRCh38.tsv.gz
GCST90199860	Andro steroid monosulfate C19H28O6S (1) levels	7415	http://ftp.ebi.ac.uk/pub/databases/gwas/summary_statistics/GCST90199001-GCST90200000/GCST90199860/GCST90199860_buildGRCh38.tsv.gz
GCST90199861	Pregnenediol sulfate (C21H34O5S) levels	8260	http://ftp.ebi.ac.uk/pub/databases/gwas/summary_statistics/GCST90199001-GCST90200000/GCST90199861/GCST90199861_buildGRCh38.tsv.gz
GCST90199863	16a-hydroxy DHEA 3-sulfate levels	8236	http://ftp.ebi.ac.uk/pub/databases/gwas/summary_statistics/GCST90199001-GCST90200000/GCST90199863/GCST90199863_buildGRCh38.tsv.gz
GCST90199865	2-hydroxyglutarate levels	7769	http://ftp.ebi.ac.uk/pub/databases/gwas/summary_statistics/GCST90199001-GCST90200000/GCST90199865/GCST90199865_buildGRCh38.tsv.gz
GCST90199867	Tridecenedioate (C13:1-DC) levels	8231	http://ftp.ebi.ac.uk/pub/databases/gwas/summary_statistics/GCST90199001-GCST90200000/GCST90199867/GCST90199867_buildGRCh38.tsv.gz
GCST90199870	4-cholesten-3-one levels	6990	http://ftp.ebi.ac.uk/pub/databases/gwas/summary_statistics/GCST90199001-GCST90200000/GCST90199870/GCST90199870_buildGRCh38.tsv.gz
GCST90199871	Androstenediol (3beta,17beta) monosulfate (2) levels	7811	http://ftp.ebi.ac.uk/pub/databases/gwas/summary_statistics/GCST90199001-GCST90200000/GCST90199871/GCST90199871_buildGRCh38.tsv.gz
GCST90199872	Androstenediol (3beta,17beta) monosulfate (1) levels	8229	http://ftp.ebi.ac.uk/pub/databases/gwas/summary_statistics/GCST90199001-GCST90200000/GCST90199872/GCST90199872_buildGRCh38.tsv.gz
GCST90199873	Pregnenolone sulfate levels	7772	http://ftp.ebi.ac.uk/pub/databases/gwas/summary_statistics/GCST90199001-GCST90200000/GCST90199873/GCST90199873_buildGRCh38.tsv.gz
GCST90199875	13-HODE + 9-HODE levels	8207	http://ftp.ebi.ac.uk/pub/databases/gwas/summary_statistics/GCST90199001-GCST90200000/GCST90199875/GCST90199875_buildGRCh38.tsv.gz
GCST90199876	Palmitoyl sphingomyelin (d18:1/16:0) levels	8269	http://ftp.ebi.ac.uk/pub/databases/gwas/summary_statistics/GCST90199001-GCST90200000/GCST90199876/GCST90199876_buildGRCh38.tsv.gz
GCST90199878	Sphingomyelin (d18:1/18:1, d18:2/18:0) levels	8267	http://ftp.ebi.ac.uk/pub/databases/gwas/summary_statistics/GCST90199001-GCST90200000/GCST90199878/GCST90199878_buildGRCh38.tsv.gz
GCST90199880	Cis-4-decenoylcarnitine (C10:1) levels	8239	http://ftp.ebi.ac.uk/pub/databases/gwas/summary_statistics/GCST90199001-GCST90200000/GCST90199880/GCST90199880_buildGRCh38.tsv.gz
GCST90199882	2s,3R-dihydroxybutyrate levels	8252	http://ftp.ebi.ac.uk/pub/databases/gwas/summary_statistics/GCST90199001-GCST90200000/GCST90199882/GCST90199882_buildGRCh38.tsv.gz
GCST90199887	(16 or 17)-methylstearate (a19:0 or i19:0) levels	8239	http://ftp.ebi.ac.uk/pub/databases/gwas/summary_statistics/GCST90199001-GCST90200000/GCST90199887/GCST90199887_buildGRCh38.tsv.gz
GCST90199889	2R,3R-dihydroxybutyrate levels	8223	http://ftp.ebi.ac.uk/pub/databases/gwas/summary_statistics/GCST90199001-GCST90200000/GCST90199889/GCST90199889_buildGRCh38.tsv.gz
GCST90199892	Isoursodeoxycholate levels	8234	http://ftp.ebi.ac.uk/pub/databases/gwas/summary_statistics/GCST90199001-GCST90200000/GCST90199892/GCST90199892_buildGRCh38.tsv.gz
GCST90199893	Cis-4-decenoate (10:1n6) levels	8173	http://ftp.ebi.ac.uk/pub/databases/gwas/summary_statistics/GCST90199001-GCST90200000/GCST90199893/GCST90199893_buildGRCh38.tsv.gz
GCST90199895	1-lignoceroyl-GPC (24:0) levels	8208	http://ftp.ebi.ac.uk/pub/databases/gwas/summary_statistics/GCST90199001-GCST90200000/GCST90199895/GCST90199895_buildGRCh38.tsv.gz
GCST90199897	4-hydroxy-2-oxoglutaric acid levels	7919	http://ftp.ebi.ac.uk/pub/databases/gwas/summary_statistics/GCST90199001-GCST90200000/GCST90199897/GCST90199897_buildGRCh38.tsv.gz
GCST90199898	Glycoursodeoxycholate levels	8252	http://ftp.ebi.ac.uk/pub/databases/gwas/summary_statistics/GCST90199001-GCST90200000/GCST90199898/GCST90199898_buildGRCh38.tsv.gz
GCST90199899	1-(1-enyl-palmitoyl)-GPC (p-16:0) levels	8170	http://ftp.ebi.ac.uk/pub/databases/gwas/summary_statistics/GCST90199001-GCST90200000/GCST90199899/GCST90199899_buildGRCh38.tsv.gz
GCST90199906	1-(1-enyl-palmitoyl)-GPE (p-16:0) levels	8227	http://ftp.ebi.ac.uk/pub/databases/gwas/summary_statistics/GCST90199001-GCST90200000/GCST90199906/GCST90199906_buildGRCh38.tsv.gz
GCST90199909	Eicosanedioate (C20-DC) levels	8258	http://ftp.ebi.ac.uk/pub/databases/gwas/summary_statistics/GCST90199001-GCST90200000/GCST90199909/GCST90199909_buildGRCh38.tsv.gz
GCST90199910	1-(1-enyl-stearoyl)-GPE (p-18:0) levels	8249	http://ftp.ebi.ac.uk/pub/databases/gwas/summary_statistics/GCST90199001-GCST90200000/GCST90199910/GCST90199910_buildGRCh38.tsv.gz
GCST90199912	N-oleoyltaurine levels	7375	http://ftp.ebi.ac.uk/pub/databases/gwas/summary_statistics/GCST90199001-GCST90200000/GCST90199912/GCST90199912_buildGRCh38.tsv.gz
GCST90199913	Docosadioate (C22-DC) levels	8225	http://ftp.ebi.ac.uk/pub/databases/gwas/summary_statistics/GCST90199001-GCST90200000/GCST90199913/GCST90199913_buildGRCh38.tsv.gz
GCST90199914	Oleoyl-linoleoyl-glycerol (18:1/18:2) [2] levels	8069	http://ftp.ebi.ac.uk/pub/databases/gwas/summary_statistics/GCST90199001-GCST90200000/GCST90199914/GCST90199914_buildGRCh38.tsv.gz
GCST90199917	Pregnanediol-3-glucuronide levels	7905	http://ftp.ebi.ac.uk/pub/databases/gwas/summary_statistics/GCST90199001-GCST90200000/GCST90199917/GCST90199917_buildGRCh38.tsv.gz
GCST90199920	Trimethylamine n-oxide levels	8218	http://ftp.ebi.ac.uk/pub/databases/gwas/summary_statistics/GCST90199001-GCST90200000/GCST90199920/GCST90199920_buildGRCh38.tsv.gz
GCST90199923	N-palmitoylglycine levels	8236	http://ftp.ebi.ac.uk/pub/databases/gwas/summary_statistics/GCST90199001-GCST90200000/GCST90199923/GCST90199923_buildGRCh38.tsv.gz
GCST90199928	2-stearoyl-GPE (18:0) levels	8073	http://ftp.ebi.ac.uk/pub/databases/gwas/summary_statistics/GCST90199001-GCST90200000/GCST90199928/GCST90199928_buildGRCh38.tsv.gz
GCST90199929	Margaroylcarnitine (C17) levels	8112	http://ftp.ebi.ac.uk/pub/databases/gwas/summary_statistics/GCST90199001-GCST90200000/GCST90199929/GCST90199929_buildGRCh38.tsv.gz
GCST90199930	(R)-3-hydroxybutyrylcarnitine levels	7787	http://ftp.ebi.ac.uk/pub/databases/gwas/summary_statistics/GCST90199001-GCST90200000/GCST90199930/GCST90199930_buildGRCh38.tsv.gz
GCST90199933	3b-hydroxy-5-cholenoic acid levels	6846	http://ftp.ebi.ac.uk/pub/databases/gwas/summary_statistics/GCST90199001-GCST90200000/GCST90199933/GCST90199933_buildGRCh38.tsv.gz
GCST90199934	2-hydroxydecanoate levels	8267	http://ftp.ebi.ac.uk/pub/databases/gwas/summary_statistics/GCST90199001-GCST90200000/GCST90199934/GCST90199934_buildGRCh38.tsv.gz
GCST90199935	Glycohyocholate levels	7095	http://ftp.ebi.ac.uk/pub/databases/gwas/summary_statistics/GCST90199001-GCST90200000/GCST90199935/GCST90199935_buildGRCh38.tsv.gz
GCST90199937	2-aminooctanoate levels	8178	http://ftp.ebi.ac.uk/pub/databases/gwas/summary_statistics/GCST90199001-GCST90200000/GCST90199937/GCST90199937_buildGRCh38.tsv.gz
GCST90199945	Sphingomyelin (d18:1/14:0, d16:1/16:0) levels	8254	http://ftp.ebi.ac.uk/pub/databases/gwas/summary_statistics/GCST90199001-GCST90200000/GCST90199945/GCST90199945_buildGRCh38.tsv.gz
GCST90199947	Sphingomyelin (d18:2/16:0, d18:1/16:1) levels	8272	http://ftp.ebi.ac.uk/pub/databases/gwas/summary_statistics/GCST90199001-GCST90200000/GCST90199947/GCST90199947_buildGRCh38.tsv.gz
GCST90199952	2-aminoheptanoate levels	8238	http://ftp.ebi.ac.uk/pub/databases/gwas/summary_statistics/GCST90199001-GCST90200000/GCST90199952/GCST90199952_buildGRCh38.tsv.gz
GCST90199958	1-linolenoyl-GPC (18:3) levels	8261	http://ftp.ebi.ac.uk/pub/databases/gwas/summary_statistics/GCST90199001-GCST90200000/GCST90199958/GCST90199958_buildGRCh38.tsv.gz
GCST90199963	17alpha-hydroxypregnanolone glucuronide levels	5582	http://ftp.ebi.ac.uk/pub/databases/gwas/summary_statistics/GCST90199001-GCST90200000/GCST90199963/GCST90199963_buildGRCh38.tsv.gz
GCST90199964	Etiocholanolone glucuronide levels	7821	http://ftp.ebi.ac.uk/pub/databases/gwas/summary_statistics/GCST90199001-GCST90200000/GCST90199964/GCST90199964_buildGRCh38.tsv.gz
GCST90199966	1-(1-enyl-oleoyl)-GPE (p-18:1) levels	8157	http://ftp.ebi.ac.uk/pub/databases/gwas/summary_statistics/GCST90199001-GCST90200000/GCST90199966/GCST90199966_buildGRCh38.tsv.gz
GCST90199968	1-palmitoyl-GPG (16:0) levels	7708	http://ftp.ebi.ac.uk/pub/databases/gwas/summary_statistics/GCST90199001-GCST90200000/GCST90199968/GCST90199968_buildGRCh38.tsv.gz
GCST90199969	1-oleoyl-GPG (18:1) levels	6990	http://ftp.ebi.ac.uk/pub/databases/gwas/summary_statistics/GCST90199001-GCST90200000/GCST90199969/GCST90199969_buildGRCh38.tsv.gz
GCST90199970	Octadecenedioylcarnitine (C18:1-DC) levels	8245	http://ftp.ebi.ac.uk/pub/databases/gwas/summary_statistics/GCST90199001-GCST90200000/GCST90199970/GCST90199970_buildGRCh38.tsv.gz
GCST90199972	Sphingomyelin (d18:1/24:1, d18:2/24:0) levels	8267	http://ftp.ebi.ac.uk/pub/databases/gwas/summary_statistics/GCST90199001-GCST90200000/GCST90199972/GCST90199972_buildGRCh38.tsv.gz
GCST90199974	9-hydroxystearate levels	7474	http://ftp.ebi.ac.uk/pub/databases/gwas/summary_statistics/GCST90199001-GCST90200000/GCST90199974/GCST90199974_buildGRCh38.tsv.gz
GCST90199975	Sphingomyelin (d18:2/14:0, d18:1/14:1) levels	8278	http://ftp.ebi.ac.uk/pub/databases/gwas/summary_statistics/GCST90199001-GCST90200000/GCST90199975/GCST90199975_buildGRCh38.tsv.gz
GCST90199976	1-dihomo-linolenylglycerol (20:3) levels	6470	http://ftp.ebi.ac.uk/pub/databases/gwas/summary_statistics/GCST90199001-GCST90200000/GCST90199976/GCST90199976_buildGRCh38.tsv.gz
GCST90199983	5alpha-androstan-3alpha,17beta-diol monosulfate (2) levels	5920	http://ftp.ebi.ac.uk/pub/databases/gwas/summary_statistics/GCST90199001-GCST90200000/GCST90199983/GCST90199983_buildGRCh38.tsv.gz
GCST90199992	Octadecanedioylcarnitine (C18-DC) levels	8049	http://ftp.ebi.ac.uk/pub/databases/gwas/summary_statistics/GCST90199001-GCST90200000/GCST90199992/GCST90199992_buildGRCh38.tsv.gz
GCST90199995	Sphingomyelin (d18:1/20:2, d18:2/20:1, d16:1/22:2) levels	8124	http://ftp.ebi.ac.uk/pub/databases/gwas/summary_statistics/GCST90199001-GCST90200000/GCST90199995/GCST90199995_buildGRCh38.tsv.gz
GCST90199996	Sphingomyelin (d18:1/20:1, d18:2/20:0) levels	8255	http://ftp.ebi.ac.uk/pub/databases/gwas/summary_statistics/GCST90199001-GCST90200000/GCST90199996/GCST90199996_buildGRCh38.tsv.gz
GCST90199997	Behenoyl sphingomyelin (d18:1/22:0) levels	8260	http://ftp.ebi.ac.uk/pub/databases/gwas/summary_statistics/GCST90199001-GCST90200000/GCST90199997/GCST90199997_buildGRCh38.tsv.gz
GCST90200001	Sphingomyelin (d18:1/20:0, d16:1/22:0) levels	8257	http://ftp.ebi.ac.uk/pub/databases/gwas/summary_statistics/GCST90200001-GCST90201000/GCST90200001/GCST90200001_buildGRCh38.tsv.gz
GCST90200010	Sphingomyelin (d18:1/22:1, d18:2/22:0, d16:1/24:1) levels	8246	http://ftp.ebi.ac.uk/pub/databases/gwas/summary_statistics/GCST90200001-GCST90201000/GCST90200010/GCST90200010_buildGRCh38.tsv.gz
GCST90200012	3-hydroxyhexanoate levels	8268	http://ftp.ebi.ac.uk/pub/databases/gwas/summary_statistics/GCST90200001-GCST90201000/GCST90200012/GCST90200012_buildGRCh38.tsv.gz
GCST90200013	Sphingomyelin (d18:1/22:2, d18:2/22:1, d16:1/24:2) levels	8267	http://ftp.ebi.ac.uk/pub/databases/gwas/summary_statistics/GCST90200001-GCST90201000/GCST90200013/GCST90200013_buildGRCh38.tsv.gz
GCST90200014	3beta-hydroxy-5-cholestenoate levels	8259	http://ftp.ebi.ac.uk/pub/databases/gwas/summary_statistics/GCST90200001-GCST90201000/GCST90200014/GCST90200014_buildGRCh38.tsv.gz
GCST90200017	Sphingomyelin (d17:1/16:0, d18:1/15:0, d16:1/17:0) levels	8261	http://ftp.ebi.ac.uk/pub/databases/gwas/summary_statistics/GCST90200001-GCST90201000/GCST90200017/GCST90200017_buildGRCh38.tsv.gz
GCST90200018	Adipoylcarnitine (C6-DC) levels	8216	http://ftp.ebi.ac.uk/pub/databases/gwas/summary_statistics/GCST90200001-GCST90201000/GCST90200018/GCST90200018_buildGRCh38.tsv.gz
GCST90200020	Lignoceroyl sphingomyelin (d18:1/24:0) levels	8250	http://ftp.ebi.ac.uk/pub/databases/gwas/summary_statistics/GCST90200001-GCST90201000/GCST90200020/GCST90200020_buildGRCh38.tsv.gz
GCST90200022	Glycochenodeoxycholate 3-sulfate levels	8123	http://ftp.ebi.ac.uk/pub/databases/gwas/summary_statistics/GCST90200001-GCST90201000/GCST90200022/GCST90200022_buildGRCh38.tsv.gz
GCST90200024	Taurodeoxycholic acid 3-sulfate levels	7333	http://ftp.ebi.ac.uk/pub/databases/gwas/summary_statistics/GCST90200001-GCST90201000/GCST90200024/GCST90200024_buildGRCh38.tsv.gz
GCST90200026	Glycodeoxycholate 3-sulfate levels	8066	http://ftp.ebi.ac.uk/pub/databases/gwas/summary_statistics/GCST90200001-GCST90201000/GCST90200026/GCST90200026_buildGRCh38.tsv.gz
GCST90200028	1-stearoyl-2-oleoyl-gpc (18:0/18:1) levels	8257	http://ftp.ebi.ac.uk/pub/databases/gwas/summary_statistics/GCST90200001-GCST90201000/GCST90200028/GCST90200028_buildGRCh38.tsv.gz
GCST90200029	Linoleoyl ethanolamide levels	7214	http://ftp.ebi.ac.uk/pub/databases/gwas/summary_statistics/GCST90200001-GCST90201000/GCST90200029/GCST90200029_buildGRCh38.tsv.gz
GCST90200030	1,2-dilinoleoyl-GPC (18:2/18:2) levels	8227	http://ftp.ebi.ac.uk/pub/databases/gwas/summary_statistics/GCST90200001-GCST90201000/GCST90200030/GCST90200030_buildGRCh38.tsv.gz
GCST90200031	Nonanoylcarnitine (C9) levels	7669	http://ftp.ebi.ac.uk/pub/databases/gwas/summary_statistics/GCST90200001-GCST90201000/GCST90200031/GCST90200031_buildGRCh38.tsv.gz
GCST90200033	Sphingomyelin (d18:2/23:0, d18:1/23:1, d17:1/24:1) levels	8272	http://ftp.ebi.ac.uk/pub/databases/gwas/summary_statistics/GCST90200001-GCST90201000/GCST90200033/GCST90200033_buildGRCh38.tsv.gz
GCST90200034	Tricosanoyl sphingomyelin (d18:1/23:0) levels	8257	http://ftp.ebi.ac.uk/pub/databases/gwas/summary_statistics/GCST90200001-GCST90201000/GCST90200034/GCST90200034_buildGRCh38.tsv.gz
GCST90200035	Palmitoyl dihydrosphingomyelin (d18:0/16:0) levels	8269	http://ftp.ebi.ac.uk/pub/databases/gwas/summary_statistics/GCST90200001-GCST90201000/GCST90200035/GCST90200035_buildGRCh38.tsv.gz
GCST90200036	1-palmitoleoylglycerol (16:1) levels	6432	http://ftp.ebi.ac.uk/pub/databases/gwas/summary_statistics/GCST90200001-GCST90201000/GCST90200036/GCST90200036_buildGRCh38.tsv.gz
GCST90200037	1-stearoyl-2-linoleoyl-gpc (18:0/18:2) levels	8231	http://ftp.ebi.ac.uk/pub/databases/gwas/summary_statistics/GCST90200001-GCST90201000/GCST90200037/GCST90200037_buildGRCh38.tsv.gz
GCST90200038	1-palmitoyl-2-palmitoleoyl-gpc (16:0/16:1) levels	8276	http://ftp.ebi.ac.uk/pub/databases/gwas/summary_statistics/GCST90200001-GCST90201000/GCST90200038/GCST90200038_buildGRCh38.tsv.gz
GCST90200039	1-stearoyl-2-linoleoyl-GPE (18:0/18:2) levels	8241	http://ftp.ebi.ac.uk/pub/databases/gwas/summary_statistics/GCST90200001-GCST90201000/GCST90200039/GCST90200039_buildGRCh38.tsv.gz
GCST90200040	Sphingomyelin (d18:2/24:1, d18:1/24:2) levels	8273	http://ftp.ebi.ac.uk/pub/databases/gwas/summary_statistics/GCST90200001-GCST90201000/GCST90200040/GCST90200040_buildGRCh38.tsv.gz
GCST90200041	1-palmitoyl-2-stearoyl-gpc (16:0/18:0) levels	8271	http://ftp.ebi.ac.uk/pub/databases/gwas/summary_statistics/GCST90200001-GCST90201000/GCST90200041/GCST90200041_buildGRCh38.tsv.gz
GCST90200042	Oleate/vaccenate (18:1) levels	8230	http://ftp.ebi.ac.uk/pub/databases/gwas/summary_statistics/GCST90200001-GCST90201000/GCST90200042/GCST90200042_buildGRCh38.tsv.gz
GCST90200043	1-palmitoyl-2-docosahexaenoyl-gpc (16:0/22:6) levels	8256	http://ftp.ebi.ac.uk/pub/databases/gwas/summary_statistics/GCST90200001-GCST90201000/GCST90200043/GCST90200043_buildGRCh38.tsv.gz
GCST90200044	1-(1-enyl-stearoyl)-2-oleoyl-GPE (p-18:0/18:1) levels	8258	http://ftp.ebi.ac.uk/pub/databases/gwas/summary_statistics/GCST90200001-GCST90201000/GCST90200044/GCST90200044_buildGRCh38.tsv.gz
GCST90200045	1-stearoyl-2-arachidonoyl-GPE (18:0/20:4) levels	8259	http://ftp.ebi.ac.uk/pub/databases/gwas/summary_statistics/GCST90200001-GCST90201000/GCST90200045/GCST90200045_buildGRCh38.tsv.gz
GCST90200046	1-stearoyl-2-docosahexaenoyl-gpc (18:0/22:6) levels	8257	http://ftp.ebi.ac.uk/pub/databases/gwas/summary_statistics/GCST90200001-GCST90201000/GCST90200046/GCST90200046_buildGRCh38.tsv.gz
GCST90200047	Sphingomyelin (d18:1/17:0, d17:1/18:0, d19:1/16:0) levels	8252	http://ftp.ebi.ac.uk/pub/databases/gwas/summary_statistics/GCST90200001-GCST90201000/GCST90200047/GCST90200047_buildGRCh38.tsv.gz
GCST90200048	1-(1-enyl-palmitoyl)-2-arachidonoyl-GPE (p-16:0/20:4) levels	8262	http://ftp.ebi.ac.uk/pub/databases/gwas/summary_statistics/GCST90200001-GCST90201000/GCST90200048/GCST90200048_buildGRCh38.tsv.gz
GCST90200049	Myristoyl dihydrosphingomyelin (d18:0/14:0) levels	8254	http://ftp.ebi.ac.uk/pub/databases/gwas/summary_statistics/GCST90200001-GCST90201000/GCST90200049/GCST90200049_buildGRCh38.tsv.gz
GCST90200051	1-palmitoyl-2-dihomo-linolenoyl-GPC (16:0/20:3n3 or 6) levels	8230	http://ftp.ebi.ac.uk/pub/databases/gwas/summary_statistics/GCST90200001-GCST90201000/GCST90200051/GCST90200051_buildGRCh38.tsv.gz
GCST90200052	1-(1-enyl-palmitoyl)-2-arachidonoyl-gpc (p-16:0/20:4) levels	8251	http://ftp.ebi.ac.uk/pub/databases/gwas/summary_statistics/GCST90200001-GCST90201000/GCST90200052/GCST90200052_buildGRCh38.tsv.gz
GCST90200053	Sphingomyelin (d18:1/21:0, d17:1/22:0, d16:1/23:0) levels	8242	http://ftp.ebi.ac.uk/pub/databases/gwas/summary_statistics/GCST90200001-GCST90201000/GCST90200053/GCST90200053_buildGRCh38.tsv.gz
GCST90200054	1-palmitoyl-2-arachidonoyl-GPE (16:0/20:4) levels	8257	http://ftp.ebi.ac.uk/pub/databases/gwas/summary_statistics/GCST90200001-GCST90201000/GCST90200054/GCST90200054_buildGRCh38.tsv.gz
GCST90200055	Lactosyl-N-palmitoyl-sphingosine (d18:1/16:0) levels	8266	http://ftp.ebi.ac.uk/pub/databases/gwas/summary_statistics/GCST90200001-GCST90201000/GCST90200055/GCST90200055_buildGRCh38.tsv.gz
GCST90200056	Sphingomyelin (d18:0/18:0, d19:0/17:0) levels	8274	http://ftp.ebi.ac.uk/pub/databases/gwas/summary_statistics/GCST90200001-GCST90201000/GCST90200056/GCST90200056_buildGRCh38.tsv.gz
GCST90200057	1-(1-enyl-palmitoyl)-2-oleoyl-gpc (p-16:0/18:1) levels	8222	http://ftp.ebi.ac.uk/pub/databases/gwas/summary_statistics/GCST90200001-GCST90201000/GCST90200057/GCST90200057_buildGRCh38.tsv.gz
GCST90200058	1-(1-enyl-stearoyl)-2-arachidonoyl-GPE (p-18:0/20:4) levels	8254	http://ftp.ebi.ac.uk/pub/databases/gwas/summary_statistics/GCST90200001-GCST90201000/GCST90200058/GCST90200058_buildGRCh38.tsv.gz
GCST90200059	Behenoyl dihydrosphingomyelin (d18:0/22:0) levels	8275	http://ftp.ebi.ac.uk/pub/databases/gwas/summary_statistics/GCST90200001-GCST90201000/GCST90200059/GCST90200059_buildGRCh38.tsv.gz
GCST90200060	1-(1-enyl-palmitoyl)-2-linoleoyl-GPC (p-16:0/18:2) levels	8260	http://ftp.ebi.ac.uk/pub/databases/gwas/summary_statistics/GCST90200001-GCST90201000/GCST90200060/GCST90200060_buildGRCh38.tsv.gz
GCST90200061	1-(1-enyl-palmitoyl)-2-oleoyl-GPE (p-16:0/18:1) levels	8264	http://ftp.ebi.ac.uk/pub/databases/gwas/summary_statistics/GCST90200001-GCST90201000/GCST90200061/GCST90200061_buildGRCh38.tsv.gz
GCST90200062	1-palmitoyl-2-arachidonoyl-GPI (16:0/20:4) levels	8057	http://ftp.ebi.ac.uk/pub/databases/gwas/summary_statistics/GCST90200001-GCST90201000/GCST90200062/GCST90200062_buildGRCh38.tsv.gz
GCST90200063	1-palmitoyl-2-docosahexaenoyl-GPE (16:0/22:6) levels	8262	http://ftp.ebi.ac.uk/pub/databases/gwas/summary_statistics/GCST90200001-GCST90201000/GCST90200063/GCST90200063_buildGRCh38.tsv.gz
GCST90200064	N-palmitoyl-sphinganine (d18:0/16:0) levels	8208	http://ftp.ebi.ac.uk/pub/databases/gwas/summary_statistics/GCST90200001-GCST90201000/GCST90200064/GCST90200064_buildGRCh38.tsv.gz
GCST90200065	1-stearoyl-2-docosahexaenoyl-GPE (18:0/22:6) levels	8251	http://ftp.ebi.ac.uk/pub/databases/gwas/summary_statistics/GCST90200001-GCST90201000/GCST90200065/GCST90200065_buildGRCh38.tsv.gz
GCST90200067	1-stearoyl-2-linoleoyl-GPI (18:0/18:2) levels	8113	http://ftp.ebi.ac.uk/pub/databases/gwas/summary_statistics/GCST90200001-GCST90201000/GCST90200067/GCST90200067_buildGRCh38.tsv.gz
GCST90200068	1,2-dilinoleoyl-GPE (18:2/18:2) levels	6804	http://ftp.ebi.ac.uk/pub/databases/gwas/summary_statistics/GCST90200001-GCST90201000/GCST90200068/GCST90200068_buildGRCh38.tsv.gz
GCST90200070	1-(1-enyl-palmitoyl)-2-palmitoleoyl-GPC (P-16:0/16:1) levels	8083	http://ftp.ebi.ac.uk/pub/databases/gwas/summary_statistics/GCST90200001-GCST90201000/GCST90200070/GCST90200070_buildGRCh38.tsv.gz
GCST90200071	Palmitoylcholine levels	8209	http://ftp.ebi.ac.uk/pub/databases/gwas/summary_statistics/GCST90200001-GCST90201000/GCST90200071/GCST90200071_buildGRCh38.tsv.gz
GCST90200073	1-linoleoyl-2-arachidonoyl-GPC (18:2/20:4n6) levels	8063	http://ftp.ebi.ac.uk/pub/databases/gwas/summary_statistics/GCST90200001-GCST90201000/GCST90200073/GCST90200073_buildGRCh38.tsv.gz
GCST90200074	1-linoleoyl-GPG (18:2) levels	8115	http://ftp.ebi.ac.uk/pub/databases/gwas/summary_statistics/GCST90200001-GCST90201000/GCST90200074/GCST90200074_buildGRCh38.tsv.gz
GCST90200075	1-(1-enyl-palmitoyl)-2-linoleoyl-GPE (p-16:0/18:2) levels	8254	http://ftp.ebi.ac.uk/pub/databases/gwas/summary_statistics/GCST90200001-GCST90201000/GCST90200075/GCST90200075_buildGRCh38.tsv.gz
GCST90200076	1-(1-enyl-stearoyl)-2-linoleoyl-GPE (p-18:0/18:2) levels	8261	http://ftp.ebi.ac.uk/pub/databases/gwas/summary_statistics/GCST90200001-GCST90201000/GCST90200076/GCST90200076_buildGRCh38.tsv.gz
GCST90200077	1-stearoyl-2-oleoyl-GPI (18:0/18:1) levels	8111	http://ftp.ebi.ac.uk/pub/databases/gwas/summary_statistics/GCST90200001-GCST90201000/GCST90200077/GCST90200077_buildGRCh38.tsv.gz
GCST90200078	1-myristoyl-2-arachidonoyl-GPC (14:0/20:4) levels	8264	http://ftp.ebi.ac.uk/pub/databases/gwas/summary_statistics/GCST90200001-GCST90201000/GCST90200078/GCST90200078_buildGRCh38.tsv.gz
GCST90200079	1-oleoyl-2-arachidonoyl-GPE (18:1/20:4) levels	8121	http://ftp.ebi.ac.uk/pub/databases/gwas/summary_statistics/GCST90200001-GCST90201000/GCST90200079/GCST90200079_buildGRCh38.tsv.gz
GCST90200080	1-palmitoyl-2-oleoyl-GPI (16:0/18:1) levels	8123	http://ftp.ebi.ac.uk/pub/databases/gwas/summary_statistics/GCST90200001-GCST90201000/GCST90200080/GCST90200080_buildGRCh38.tsv.gz
GCST90200081	1-oleoyl-2-docosahexaenoyl-GPC (18:1/22:6) levels	8267	http://ftp.ebi.ac.uk/pub/databases/gwas/summary_statistics/GCST90200001-GCST90201000/GCST90200081/GCST90200081_buildGRCh38.tsv.gz
GCST90200082	1-oleoyl-2-linoleoyl-GPE (18:1/18:2) levels	8205	http://ftp.ebi.ac.uk/pub/databases/gwas/summary_statistics/GCST90200001-GCST90201000/GCST90200082/GCST90200082_buildGRCh38.tsv.gz
GCST90200083	1-(1-enyl-palmitoyl)-2-palmitoyl-GPC (P-16:0/16:0) levels	8266	http://ftp.ebi.ac.uk/pub/databases/gwas/summary_statistics/GCST90200001-GCST90201000/GCST90200083/GCST90200083_buildGRCh38.tsv.gz
GCST90200084	Oleoylcholine levels	8120	http://ftp.ebi.ac.uk/pub/databases/gwas/summary_statistics/GCST90200001-GCST90201000/GCST90200084/GCST90200084_buildGRCh38.tsv.gz
GCST90200085	Glycosyl-N-palmitoyl-sphingosine (d18:1/16:0) levels	8245	http://ftp.ebi.ac.uk/pub/databases/gwas/summary_statistics/GCST90200001-GCST90201000/GCST90200085/GCST90200085_buildGRCh38.tsv.gz
GCST90200086	Arachidonoylcholine levels	8170	http://ftp.ebi.ac.uk/pub/databases/gwas/summary_statistics/GCST90200001-GCST90201000/GCST90200086/GCST90200086_buildGRCh38.tsv.gz
GCST90200088	(S)-3-hydroxybutyrylcarnitine levels	8249	http://ftp.ebi.ac.uk/pub/databases/gwas/summary_statistics/GCST90200001-GCST90201000/GCST90200088/GCST90200088_buildGRCh38.tsv.gz
GCST90200090	Dihomo-linolenoyl-choline levels	6954	http://ftp.ebi.ac.uk/pub/databases/gwas/summary_statistics/GCST90200001-GCST90201000/GCST90200090/GCST90200090_buildGRCh38.tsv.gz
GCST90200091	Docosahexaenoylcholine levels	7440	http://ftp.ebi.ac.uk/pub/databases/gwas/summary_statistics/GCST90200001-GCST90201000/GCST90200091/GCST90200091_buildGRCh38.tsv.gz
GCST90200092	Glycocholate glucuronide (1) levels	4381	http://ftp.ebi.ac.uk/pub/databases/gwas/summary_statistics/GCST90200001-GCST90201000/GCST90200092/GCST90200092_buildGRCh38.tsv.gz
GCST90200095	1-linoleoyl-2-linolenoyl-GPC (18:2/18:3) levels	8188	http://ftp.ebi.ac.uk/pub/databases/gwas/summary_statistics/GCST90200001-GCST90201000/GCST90200095/GCST90200095_buildGRCh38.tsv.gz
GCST90200099	N-oleoylserine levels	7591	http://ftp.ebi.ac.uk/pub/databases/gwas/summary_statistics/GCST90200001-GCST90201000/GCST90200099/GCST90200099_buildGRCh38.tsv.gz
GCST90200101	Pimeloylcarnitine/3-methyladipoylcarnitine (C7-DC) levels	7837	http://ftp.ebi.ac.uk/pub/databases/gwas/summary_statistics/GCST90200001-GCST90201000/GCST90200101/GCST90200101_buildGRCh38.tsv.gz
GCST90200102	1-palmitoleoyl-2-linolenoyl-GPC (16:1/18:3) levels	7540	http://ftp.ebi.ac.uk/pub/databases/gwas/summary_statistics/GCST90200001-GCST90201000/GCST90200102/GCST90200102_buildGRCh38.tsv.gz
GCST90200103	Linoleoyl-arachidonoyl-glycerol (18:2/20:4) [1] levels	7731	http://ftp.ebi.ac.uk/pub/databases/gwas/summary_statistics/GCST90200001-GCST90201000/GCST90200103/GCST90200103_buildGRCh38.tsv.gz
GCST90200104	Hexadecadienoate (16:2n6) levels	8274	http://ftp.ebi.ac.uk/pub/databases/gwas/summary_statistics/GCST90200001-GCST90201000/GCST90200104/GCST90200104_buildGRCh38.tsv.gz
GCST90200105	Glycosyl-N-behenoyl-sphingadienine (d18:2/22:0) levels	8232	http://ftp.ebi.ac.uk/pub/databases/gwas/summary_statistics/GCST90200001-GCST90201000/GCST90200105/GCST90200105_buildGRCh38.tsv.gz
GCST90200108	N-palmitoyl-sphingadienine (d18:2/16:0) levels	7805	http://ftp.ebi.ac.uk/pub/databases/gwas/summary_statistics/GCST90200001-GCST90201000/GCST90200108/GCST90200108_buildGRCh38.tsv.gz
GCST90200109	Linoleoyl-arachidonoyl-glycerol (18:2/20:4) [2] levels	7744	http://ftp.ebi.ac.uk/pub/databases/gwas/summary_statistics/GCST90200001-GCST90201000/GCST90200109/GCST90200109_buildGRCh38.tsv.gz
GCST90200110	Palmitoleoylcarnitine (C16:1) levels	8263	http://ftp.ebi.ac.uk/pub/databases/gwas/summary_statistics/GCST90200001-GCST90201000/GCST90200110/GCST90200110_buildGRCh38.tsv.gz
GCST90200111	N-stearoyl-sphingadienine (d18:2/18:0) levels	7229	http://ftp.ebi.ac.uk/pub/databases/gwas/summary_statistics/GCST90200001-GCST90201000/GCST90200111/GCST90200111_buildGRCh38.tsv.gz
GCST90200113	Stearoylcholine levels	7140	http://ftp.ebi.ac.uk/pub/databases/gwas/summary_statistics/GCST90200001-GCST90201000/GCST90200113/GCST90200113_buildGRCh38.tsv.gz
GCST90200114	Glycosyl-N-tricosanoyl-sphingadienine (d18:2/23:0) levels	7274	http://ftp.ebi.ac.uk/pub/databases/gwas/summary_statistics/GCST90200001-GCST90201000/GCST90200114/GCST90200114_buildGRCh38.tsv.gz
GCST90200115	N-palmitoyl-heptadecasphingosine (d17:1/16:0) levels	7141	http://ftp.ebi.ac.uk/pub/databases/gwas/summary_statistics/GCST90200001-GCST90201000/GCST90200115/GCST90200115_buildGRCh38.tsv.gz
GCST90200116	Ceramide (d18:1/14:0, d16:1/16:0) levels	7270	http://ftp.ebi.ac.uk/pub/databases/gwas/summary_statistics/GCST90200001-GCST90201000/GCST90200116/GCST90200116_buildGRCh38.tsv.gz
GCST90200117	Glycosyl-N-(2-hydroxynervonoyl)-sphingosine (d18:1/24:1(2OH)) levels	8012	http://ftp.ebi.ac.uk/pub/databases/gwas/summary_statistics/GCST90200001-GCST90201000/GCST90200117/GCST90200117_buildGRCh38.tsv.gz
GCST90200118	Glycosyl ceramide (d18:2/24:1, d18:1/24:2) levels	8251	http://ftp.ebi.ac.uk/pub/databases/gwas/summary_statistics/GCST90200001-GCST90201000/GCST90200118/GCST90200118_buildGRCh38.tsv.gz
GCST90200119	Glycosyl ceramide (d18:1/23:1, d17:1/24:1) levels	5309	http://ftp.ebi.ac.uk/pub/databases/gwas/summary_statistics/GCST90200001-GCST90201000/GCST90200119/GCST90200119_buildGRCh38.tsv.gz
GCST90200120	Sphingadienine levels	4533	http://ftp.ebi.ac.uk/pub/databases/gwas/summary_statistics/GCST90200001-GCST90201000/GCST90200120/GCST90200120_buildGRCh38.tsv.gz
GCST90200121	Ceramide (d18:1/17:0, d17:1/18:0) levels	6073	http://ftp.ebi.ac.uk/pub/databases/gwas/summary_statistics/GCST90200001-GCST90201000/GCST90200121/GCST90200121_buildGRCh38.tsv.gz
GCST90200123	Sphingomyelin (d18:0/20:0, d16:0/22:0) levels	8277	http://ftp.ebi.ac.uk/pub/databases/gwas/summary_statistics/GCST90200001-GCST90201000/GCST90200123/GCST90200123_buildGRCh38.tsv.gz
GCST90200124	Sphingomyelin (d18:2/24:2) levels	8140	http://ftp.ebi.ac.uk/pub/databases/gwas/summary_statistics/GCST90200001-GCST90201000/GCST90200124/GCST90200124_buildGRCh38.tsv.gz
GCST90200125	Sphingomyelin (d17:2/16:0, d18:2/15:0) levels	8264	http://ftp.ebi.ac.uk/pub/databases/gwas/summary_statistics/GCST90200001-GCST90201000/GCST90200125/GCST90200125_buildGRCh38.tsv.gz
GCST90200126	Sphingomyelin (d18:2/23:1) levels	8267	http://ftp.ebi.ac.uk/pub/databases/gwas/summary_statistics/GCST90200001-GCST90201000/GCST90200126/GCST90200126_buildGRCh38.tsv.gz
GCST90200127	Behenoylcarnitine (C22) levels	7368	http://ftp.ebi.ac.uk/pub/databases/gwas/summary_statistics/GCST90200001-GCST90201000/GCST90200127/GCST90200127_buildGRCh38.tsv.gz
GCST90200128	Sphingomyelin (d18:2/18:1) levels	8253	http://ftp.ebi.ac.uk/pub/databases/gwas/summary_statistics/GCST90200001-GCST90201000/GCST90200128/GCST90200128_buildGRCh38.tsv.gz
GCST90200129	Sphingomyelin (d18:2/21:0, d16:2/23:0) levels	8260	http://ftp.ebi.ac.uk/pub/databases/gwas/summary_statistics/GCST90200001-GCST90201000/GCST90200129/GCST90200129_buildGRCh38.tsv.gz
GCST90200130	Linoleoylcholine levels	8193	http://ftp.ebi.ac.uk/pub/databases/gwas/summary_statistics/GCST90200001-GCST90201000/GCST90200130/GCST90200130_buildGRCh38.tsv.gz
GCST90200131	Sphingomyelin (d18:1/19:0, d19:1/18:0) levels	8256	http://ftp.ebi.ac.uk/pub/databases/gwas/summary_statistics/GCST90200001-GCST90201000/GCST90200131/GCST90200131_buildGRCh38.tsv.gz
GCST90200132	Linolenoylcarnitine (C18:3) levels	8195	http://ftp.ebi.ac.uk/pub/databases/gwas/summary_statistics/GCST90200001-GCST90201000/GCST90200132/GCST90200132_buildGRCh38.tsv.gz
GCST90200133	Heneicosapentaenoate (21:5n3) levels	4827	http://ftp.ebi.ac.uk/pub/databases/gwas/summary_statistics/GCST90200001-GCST90201000/GCST90200133/GCST90200133_buildGRCh38.tsv.gz
GCST90200134	Sphingomyelin (d18:1/25:0, d19:0/24:1, d20:1/23:0, d19:1/24:0) levels	8126	http://ftp.ebi.ac.uk/pub/databases/gwas/summary_statistics/GCST90200001-GCST90201000/GCST90200134/GCST90200134_buildGRCh38.tsv.gz
GCST90200135	Arachidoylcarnitine (C20) levels	7682	http://ftp.ebi.ac.uk/pub/databases/gwas/summary_statistics/GCST90200001-GCST90201000/GCST90200135/GCST90200135_buildGRCh38.tsv.gz
GCST90200136	Cerotoylcarnitine (C26) levels	8266	http://ftp.ebi.ac.uk/pub/databases/gwas/summary_statistics/GCST90200001-GCST90201000/GCST90200136/GCST90200136_buildGRCh38.tsv.gz
GCST90200137	Lignoceroylcarnitine (C24) levels	8238	http://ftp.ebi.ac.uk/pub/databases/gwas/summary_statistics/GCST90200001-GCST90201000/GCST90200137/GCST90200137_buildGRCh38.tsv.gz
GCST90200138	Docosatrienoate (22:3n6) levels	5398	http://ftp.ebi.ac.uk/pub/databases/gwas/summary_statistics/GCST90200001-GCST90201000/GCST90200138/GCST90200138_buildGRCh38.tsv.gz
GCST90200139	Dihomo-linolenoylcarnitine (C20:3n3 or 6) levels	8092	http://ftp.ebi.ac.uk/pub/databases/gwas/summary_statistics/GCST90200001-GCST90201000/GCST90200139/GCST90200139_buildGRCh38.tsv.gz
GCST90200143	Nervonoylcarnitine (C24:1) levels	7880	http://ftp.ebi.ac.uk/pub/databases/gwas/summary_statistics/GCST90200001-GCST90201000/GCST90200143/GCST90200143_buildGRCh38.tsv.gz
GCST90200144	Dihomo-linoleoylcarnitine (C20:2) levels	7887	http://ftp.ebi.ac.uk/pub/databases/gwas/summary_statistics/GCST90200001-GCST90201000/GCST90200144/GCST90200144_buildGRCh38.tsv.gz
GCST90200145	Glycosyl ceramide (d18:1/20:0, d16:1/22:0) levels	8259	http://ftp.ebi.ac.uk/pub/databases/gwas/summary_statistics/GCST90200001-GCST90201000/GCST90200145/GCST90200145_buildGRCh38.tsv.gz
GCST90200146	Docosahexaenoylcarnitine (C22:6) levels	6287	http://ftp.ebi.ac.uk/pub/databases/gwas/summary_statistics/GCST90200001-GCST90201000/GCST90200146/GCST90200146_buildGRCh38.tsv.gz
GCST90200148	Eicosenoylcarnitine (C20:1) levels	8145	http://ftp.ebi.ac.uk/pub/databases/gwas/summary_statistics/GCST90200001-GCST90201000/GCST90200148/GCST90200148_buildGRCh38.tsv.gz
GCST90200149	Ximenoylcarnitine (C26:1) levels	8260	http://ftp.ebi.ac.uk/pub/databases/gwas/summary_statistics/GCST90200001-GCST90201000/GCST90200149/GCST90200149_buildGRCh38.tsv.gz
GCST90200150	Arachidonoylcarnitine (C20:4) levels	8202	http://ftp.ebi.ac.uk/pub/databases/gwas/summary_statistics/GCST90200001-GCST90201000/GCST90200150/GCST90200150_buildGRCh38.tsv.gz
GCST90200151	5-dodecenoylcarnitine (C12:1) levels	7899	http://ftp.ebi.ac.uk/pub/databases/gwas/summary_statistics/GCST90200001-GCST90201000/GCST90200151/GCST90200151_buildGRCh38.tsv.gz
GCST90200152	2-butenoylglycine levels	6253	http://ftp.ebi.ac.uk/pub/databases/gwas/summary_statistics/GCST90200001-GCST90201000/GCST90200152/GCST90200152_buildGRCh38.tsv.gz
GCST90200154	Hydroxy-cmpf levels	8254	http://ftp.ebi.ac.uk/pub/databases/gwas/summary_statistics/GCST90200001-GCST90201000/GCST90200154/GCST90200154_buildGRCh38.tsv.gz
GCST90200156	Cortolone glucuronide (1) levels	8152	http://ftp.ebi.ac.uk/pub/databases/gwas/summary_statistics/GCST90200001-GCST90201000/GCST90200156/GCST90200156_buildGRCh38.tsv.gz
GCST90200158	3-hydroxyoleoylcarnitine levels	7532	http://ftp.ebi.ac.uk/pub/databases/gwas/summary_statistics/GCST90200001-GCST90201000/GCST90200158/GCST90200158_buildGRCh38.tsv.gz
GCST90200159	Dodecenedioate (C12:1-DC) levels	8217	http://ftp.ebi.ac.uk/pub/databases/gwas/summary_statistics/GCST90200001-GCST90201000/GCST90200159/GCST90200159_buildGRCh38.tsv.gz
GCST90200160	Trans-2-hexenoylglycine levels	6545	http://ftp.ebi.ac.uk/pub/databases/gwas/summary_statistics/GCST90200001-GCST90201000/GCST90200160/GCST90200160_buildGRCh38.tsv.gz
GCST90200161	2-hydroxyarachidate levels	8170	http://ftp.ebi.ac.uk/pub/databases/gwas/summary_statistics/GCST90200001-GCST90201000/GCST90200161/GCST90200161_buildGRCh38.tsv.gz
GCST90200163	Heptenedioate (C7:1-DC) levels	8128	http://ftp.ebi.ac.uk/pub/databases/gwas/summary_statistics/GCST90200001-GCST90201000/GCST90200163/GCST90200163_buildGRCh38.tsv.gz
GCST90200164	Hexadecenedioate (C16:1-DC) levels	8248	http://ftp.ebi.ac.uk/pub/databases/gwas/summary_statistics/GCST90200001-GCST90201000/GCST90200164/GCST90200164_buildGRCh38.tsv.gz
GCST90200165	Octadecenedioate (C18:1-DC) levels	8267	http://ftp.ebi.ac.uk/pub/databases/gwas/summary_statistics/GCST90200001-GCST90201000/GCST90200165/GCST90200165_buildGRCh38.tsv.gz
GCST90200169	Sphingomyelin (d17:1/14:0, d16:1/15:0) levels	8267	http://ftp.ebi.ac.uk/pub/databases/gwas/summary_statistics/GCST90200001-GCST90201000/GCST90200169/GCST90200169_buildGRCh38.tsv.gz
GCST90200170	Octadecadienedioate (C18:2-DC) levels	8231	http://ftp.ebi.ac.uk/pub/databases/gwas/summary_statistics/GCST90200001-GCST90201000/GCST90200170/GCST90200170_buildGRCh38.tsv.gz
GCST90200172	3-carboxy-4-methyl-5-pentyl-2-furanpropionate (3-CMPFP) levels	8234	http://ftp.ebi.ac.uk/pub/databases/gwas/summary_statistics/GCST90200001-GCST90201000/GCST90200172/GCST90200172_buildGRCh38.tsv.gz
GCST90200174	3-hydroxybutyroylglycine levels	8171	http://ftp.ebi.ac.uk/pub/databases/gwas/summary_statistics/GCST90200001-GCST90201000/GCST90200174/GCST90200174_buildGRCh38.tsv.gz
GCST90200179	Glyco-beta-muricholate levels	7206	http://ftp.ebi.ac.uk/pub/databases/gwas/summary_statistics/GCST90200001-GCST90201000/GCST90200179/GCST90200179_buildGRCh38.tsv.gz
GCST90200183	N-acetyl-2-aminooctanoate levels	8253	http://ftp.ebi.ac.uk/pub/databases/gwas/summary_statistics/GCST90200001-GCST90201000/GCST90200183/GCST90200183_buildGRCh38.tsv.gz
GCST90200187	Tetradecadienoate (14:2) levels	8255	http://ftp.ebi.ac.uk/pub/databases/gwas/summary_statistics/GCST90200001-GCST90201000/GCST90200187/GCST90200187_buildGRCh38.tsv.gz
GCST90200190	Dodecadienoate (12:2) levels	8244	http://ftp.ebi.ac.uk/pub/databases/gwas/summary_statistics/GCST90200001-GCST90201000/GCST90200190/GCST90200190_buildGRCh38.tsv.gz
GCST90200198	2-hydroxysebacate levels	7865	http://ftp.ebi.ac.uk/pub/databases/gwas/summary_statistics/GCST90200001-GCST90201000/GCST90200198/GCST90200198_buildGRCh38.tsv.gz
GCST90200214	11beta-hydroxyandrosterone glucuronide levels	8081	http://ftp.ebi.ac.uk/pub/databases/gwas/summary_statistics/GCST90200001-GCST90201000/GCST90200214/GCST90200214_buildGRCh38.tsv.gz
GCST90200218	11beta-hydroxyetiocholanolone glucuronide levels	7220	http://ftp.ebi.ac.uk/pub/databases/gwas/summary_statistics/GCST90200001-GCST90201000/GCST90200218/GCST90200218_buildGRCh38.tsv.gz
GCST90200219	Cholic acid glucuronide levels	4414	http://ftp.ebi.ac.uk/pub/databases/gwas/summary_statistics/GCST90200001-GCST90201000/GCST90200219/GCST90200219_buildGRCh38.tsv.gz
GCST90200221	Glycoursodeoxycholic acid sulfate (1) levels	6622	http://ftp.ebi.ac.uk/pub/databases/gwas/summary_statistics/GCST90200001-GCST90201000/GCST90200221/GCST90200221_buildGRCh38.tsv.gz
GCST90200223	4-methylhexanoylglutamine levels	5576	http://ftp.ebi.ac.uk/pub/databases/gwas/summary_statistics/GCST90200001-GCST90201000/GCST90200223/GCST90200223_buildGRCh38.tsv.gz
GCST90200228	3-hydroxyhexanoylcarnitine (1) levels	8227	http://ftp.ebi.ac.uk/pub/databases/gwas/summary_statistics/GCST90200001-GCST90201000/GCST90200228/GCST90200228_buildGRCh38.tsv.gz
GCST90200231	Lithocholate sulfate (1) levels	7891	http://ftp.ebi.ac.uk/pub/databases/gwas/summary_statistics/GCST90200001-GCST90201000/GCST90200231/GCST90200231_buildGRCh38.tsv.gz
GCST90200234	Picolinoylglycine levels	7862	http://ftp.ebi.ac.uk/pub/databases/gwas/summary_statistics/GCST90200001-GCST90201000/GCST90200234/GCST90200234_buildGRCh38.tsv.gz
GCST90200236	Undecenoylcarnitine (C11:1) levels	8253	http://ftp.ebi.ac.uk/pub/databases/gwas/summary_statistics/GCST90200001-GCST90201000/GCST90200236/GCST90200236_buildGRCh38.tsv.gz
GCST90200237	Palmitoyl-sphingosine-phosphoethanolamine (d18:1/16:0) levels	8140	http://ftp.ebi.ac.uk/pub/databases/gwas/summary_statistics/GCST90200001-GCST90201000/GCST90200237/GCST90200237_buildGRCh38.tsv.gz
GCST90200238	Pregnenetriol disulfate levels	8228	http://ftp.ebi.ac.uk/pub/databases/gwas/summary_statistics/GCST90200001-GCST90201000/GCST90200238/GCST90200238_buildGRCh38.tsv.gz
GCST90200239	Tetradecadienedioate (C14:2-DC) levels	7857	http://ftp.ebi.ac.uk/pub/databases/gwas/summary_statistics/GCST90200001-GCST90201000/GCST90200239/GCST90200239_buildGRCh38.tsv.gz
GCST90200241	Pregnenetriol sulfate levels	8233	http://ftp.ebi.ac.uk/pub/databases/gwas/summary_statistics/GCST90200001-GCST90201000/GCST90200241/GCST90200241_buildGRCh38.tsv.gz
GCST90200242	Taurochenodeoxycholic acid 3-sulfate levels	7157	http://ftp.ebi.ac.uk/pub/databases/gwas/summary_statistics/GCST90200001-GCST90201000/GCST90200242/GCST90200242_buildGRCh38.tsv.gz
GCST90200243	Hydroxypalmitoyl sphingomyelin (d18:1/16:0(OH)) levels	8260	http://ftp.ebi.ac.uk/pub/databases/gwas/summary_statistics/GCST90200001-GCST90201000/GCST90200243/GCST90200243_buildGRCh38.tsv.gz
GCST90200245	Eicosenedioate (C20:1-DC) levels	7861	http://ftp.ebi.ac.uk/pub/databases/gwas/summary_statistics/GCST90200001-GCST90201000/GCST90200245/GCST90200245_buildGRCh38.tsv.gz
GCST90200246	3-hydroxydecanoylcarnitine levels	8237	http://ftp.ebi.ac.uk/pub/databases/gwas/summary_statistics/GCST90200001-GCST90201000/GCST90200246/GCST90200246_buildGRCh38.tsv.gz
GCST90200248	Cis 3,4-methyleneheptanoate levels	8223	http://ftp.ebi.ac.uk/pub/databases/gwas/summary_statistics/GCST90200001-GCST90201000/GCST90200248/GCST90200248_buildGRCh38.tsv.gz
GCST90200250	Deoxycholic acid 12-sulfate levels	7438	http://ftp.ebi.ac.uk/pub/databases/gwas/summary_statistics/GCST90200001-GCST90201000/GCST90200250/GCST90200250_buildGRCh38.tsv.gz
GCST90200260	Branched chain 14:0 dicarboxylic acid levels	7990	http://ftp.ebi.ac.uk/pub/databases/gwas/summary_statistics/GCST90200001-GCST90201000/GCST90200260/GCST90200260_buildGRCh38.tsv.gz
GCST90200263	(2 or 3)-decenoate (10:1n7 or n8) levels	8124	http://ftp.ebi.ac.uk/pub/databases/gwas/summary_statistics/GCST90200001-GCST90201000/GCST90200263/GCST90200263_buildGRCh38.tsv.gz
GCST90200266	Cis-3,4-methyleneheptanoylcarnitine levels	8259	http://ftp.ebi.ac.uk/pub/databases/gwas/summary_statistics/GCST90200001-GCST90201000/GCST90200266/GCST90200266_buildGRCh38.tsv.gz
GCST90200267	Tetrahydrocortisol glucuronide levels	8182	http://ftp.ebi.ac.uk/pub/databases/gwas/summary_statistics/GCST90200001-GCST90201000/GCST90200267/GCST90200267_buildGRCh38.tsv.gz
GCST90200272	3-hydroxyoctanoylcarnitine (1) levels	8245	http://ftp.ebi.ac.uk/pub/databases/gwas/summary_statistics/GCST90200001-GCST90201000/GCST90200272/GCST90200272_buildGRCh38.tsv.gz
GCST90200274	Cis-3,4-methyleneheptanoylglycine levels	8106	http://ftp.ebi.ac.uk/pub/databases/gwas/summary_statistics/GCST90200001-GCST90201000/GCST90200274/GCST90200274_buildGRCh38.tsv.gz
GCST90200278	3-hydroxyoctanoylcarnitine (2) levels	8243	http://ftp.ebi.ac.uk/pub/databases/gwas/summary_statistics/GCST90200001-GCST90201000/GCST90200278/GCST90200278_buildGRCh38.tsv.gz
GCST90200281	Phosphoethanolamine levels	8253	http://ftp.ebi.ac.uk/pub/databases/gwas/summary_statistics/GCST90200001-GCST90201000/GCST90200281/GCST90200281_buildGRCh38.tsv.gz
GCST90200284	Erucate (22:1n9) levels	8208	http://ftp.ebi.ac.uk/pub/databases/gwas/summary_statistics/GCST90200001-GCST90201000/GCST90200284/GCST90200284_buildGRCh38.tsv.gz
GCST90200285	Eicosenedioate (C20:1-DC) levels	8166	http://ftp.ebi.ac.uk/pub/databases/gwas/summary_statistics/GCST90200001-GCST90201000/GCST90200285/GCST90200285_buildGRCh38.tsv.gz
GCST90200297	Ursodeoxycholate levels	6206	http://ftp.ebi.ac.uk/pub/databases/gwas/summary_statistics/GCST90200001-GCST90201000/GCST90200297/GCST90200297_buildGRCh38.tsv.gz
GCST90200298	3-hydroxy-3-methylglutarate levels	8073	http://ftp.ebi.ac.uk/pub/databases/gwas/summary_statistics/GCST90200001-GCST90201000/GCST90200298/GCST90200298_buildGRCh38.tsv.gz
GCST90200299	Oleoyl ethanolamide levels	8243	http://ftp.ebi.ac.uk/pub/databases/gwas/summary_statistics/GCST90200001-GCST90201000/GCST90200299/GCST90200299_buildGRCh38.tsv.gz
GCST90200306	Butyrate/isobutyrate (4:0) levels	8004	http://ftp.ebi.ac.uk/pub/databases/gwas/summary_statistics/GCST90200001-GCST90201000/GCST90200306/GCST90200306_buildGRCh38.tsv.gz
GCST90200312	2-hydroxystearate levels	8241	http://ftp.ebi.ac.uk/pub/databases/gwas/summary_statistics/GCST90200001-GCST90201000/GCST90200312/GCST90200312_buildGRCh38.tsv.gz
GCST90200318	Acetoacetate levels	6883	http://ftp.ebi.ac.uk/pub/databases/gwas/summary_statistics/GCST90200001-GCST90201000/GCST90200318/GCST90200318_buildGRCh38.tsv.gz
GCST90200320	Dihomo-linoleate (20:2n6) levels	8284	http://ftp.ebi.ac.uk/pub/databases/gwas/summary_statistics/GCST90200001-GCST90201000/GCST90200320/GCST90200320_buildGRCh38.tsv.gz
GCST90200321	Cholate levels	7892	http://ftp.ebi.ac.uk/pub/databases/gwas/summary_statistics/GCST90200001-GCST90201000/GCST90200321/GCST90200321_buildGRCh38.tsv.gz
GCST90200325	Glycerol levels	8285	http://ftp.ebi.ac.uk/pub/databases/gwas/summary_statistics/GCST90200001-GCST90201000/GCST90200325/GCST90200325_buildGRCh38.tsv.gz
GCST90200327	Choline levels	8262	http://ftp.ebi.ac.uk/pub/databases/gwas/summary_statistics/GCST90200001-GCST90201000/GCST90200327/GCST90200327_buildGRCh38.tsv.gz
GCST90200330	1-palmitoyl-2-linoleoyl-gpc (16:0/18:2) levels	8230	http://ftp.ebi.ac.uk/pub/databases/gwas/summary_statistics/GCST90200001-GCST90201000/GCST90200330/GCST90200330_buildGRCh38.tsv.gz
GCST90200331	1-palmitoyl-2-oleoyl-GPE (16:0/18:1) levels	8262	http://ftp.ebi.ac.uk/pub/databases/gwas/summary_statistics/GCST90200001-GCST90201000/GCST90200331/GCST90200331_buildGRCh38.tsv.gz
GCST90200332	1-palmitoyl-2-linoleoyl-GPI (16:0/18:2) levels	8115	http://ftp.ebi.ac.uk/pub/databases/gwas/summary_statistics/GCST90200001-GCST90201000/GCST90200332/GCST90200332_buildGRCh38.tsv.gz
GCST90200334	Taurodeoxycholate levels	7287	http://ftp.ebi.ac.uk/pub/databases/gwas/summary_statistics/GCST90200001-GCST90201000/GCST90200334/GCST90200334_buildGRCh38.tsv.gz
GCST90200335	Stearoyl sphingomyelin (d18:1/18:0) levels	8258	http://ftp.ebi.ac.uk/pub/databases/gwas/summary_statistics/GCST90200001-GCST90201000/GCST90200335/GCST90200335_buildGRCh38.tsv.gz
GCST90200337	Taurochenodeoxycholate levels	8048	http://ftp.ebi.ac.uk/pub/databases/gwas/summary_statistics/GCST90200001-GCST90201000/GCST90200337/GCST90200337_buildGRCh38.tsv.gz
GCST90200340	1-palmitoyl-2-oleoyl-gpc (16:0/18:1) levels	8249	http://ftp.ebi.ac.uk/pub/databases/gwas/summary_statistics/GCST90200001-GCST90201000/GCST90200340/GCST90200340_buildGRCh38.tsv.gz
GCST90200341	N-stearoyl-sphingosine (d18:1/18:0) levels	8254	http://ftp.ebi.ac.uk/pub/databases/gwas/summary_statistics/GCST90200001-GCST90201000/GCST90200341/GCST90200341_buildGRCh38.tsv.gz
GCST90200342	Glycochenodeoxycholate levels	8164	http://ftp.ebi.ac.uk/pub/databases/gwas/summary_statistics/GCST90200001-GCST90201000/GCST90200342/GCST90200342_buildGRCh38.tsv.gz
GCST90200349	Eicosapentaenoate (EPA; 20:5n3) levels	8257	http://ftp.ebi.ac.uk/pub/databases/gwas/summary_statistics/GCST90200001-GCST90201000/GCST90200349/GCST90200349_buildGRCh38.tsv.gz
GCST90200350	Laurate (12:0) levels	8226	http://ftp.ebi.ac.uk/pub/databases/gwas/summary_statistics/GCST90200001-GCST90201000/GCST90200350/GCST90200350_buildGRCh38.tsv.gz
GCST90200353	9,10-DiHOME levels	7557	http://ftp.ebi.ac.uk/pub/databases/gwas/summary_statistics/GCST90200001-GCST90201000/GCST90200353/GCST90200353_buildGRCh38.tsv.gz
GCST90200354	Linoleate (18:2n6) levels	8260	http://ftp.ebi.ac.uk/pub/databases/gwas/summary_statistics/GCST90200001-GCST90201000/GCST90200354/GCST90200354_buildGRCh38.tsv.gz
GCST90200358	Arachidonate (20:4n6) levels	8272	http://ftp.ebi.ac.uk/pub/databases/gwas/summary_statistics/GCST90200001-GCST90201000/GCST90200358/GCST90200358_buildGRCh38.tsv.gz
GCST90200360	Cortisone levels	8153	http://ftp.ebi.ac.uk/pub/databases/gwas/summary_statistics/GCST90200001-GCST90201000/GCST90200360/GCST90200360_buildGRCh38.tsv.gz
GCST90200367	3-Hydroxybutyrate levels	8292	http://ftp.ebi.ac.uk/pub/databases/gwas/summary_statistics/GCST90200001-GCST90201000/GCST90200367/GCST90200367_buildGRCh38.tsv.gz
GCST90200368	Cholesterol levels	8258	http://ftp.ebi.ac.uk/pub/databases/gwas/summary_statistics/GCST90200001-GCST90201000/GCST90200368/GCST90200368_buildGRCh38.tsv.gz
GCST90200374	Sphinganine levels	7429	http://ftp.ebi.ac.uk/pub/databases/gwas/summary_statistics/GCST90200001-GCST90201000/GCST90200374/GCST90200374_buildGRCh38.tsv.gz
GCST90200378	Cortisol levels (plasma)	8193	http://ftp.ebi.ac.uk/pub/databases/gwas/summary_statistics/GCST90200001-GCST90201000/GCST90200378/GCST90200378_buildGRCh38.tsv.gz
GCST90200380	Glutarate (C5-DC) levels	7757	http://ftp.ebi.ac.uk/pub/databases/gwas/summary_statistics/GCST90200001-GCST90201000/GCST90200380/GCST90200380_buildGRCh38.tsv.gz
GCST90200385	Sphingosine levels	7982	http://ftp.ebi.ac.uk/pub/databases/gwas/summary_statistics/GCST90200001-GCST90201000/GCST90200385/GCST90200385_buildGRCh38.tsv.gz
GCST90200386	Deoxycholate levels	7649	http://ftp.ebi.ac.uk/pub/databases/gwas/summary_statistics/GCST90200001-GCST90201000/GCST90200386/GCST90200386_buildGRCh38.tsv.gz
GCST90200387	Glycocholate levels	8247	http://ftp.ebi.ac.uk/pub/databases/gwas/summary_statistics/GCST90200001-GCST90201000/GCST90200387/GCST90200387_buildGRCh38.tsv.gz
GCST90200388	Palmitoleate (16:1n7) levels	8290	http://ftp.ebi.ac.uk/pub/databases/gwas/summary_statistics/GCST90200001-GCST90201000/GCST90200388/GCST90200388_buildGRCh38.tsv.gz
GCST90200390	Stearate (18:0) levels	8272	http://ftp.ebi.ac.uk/pub/databases/gwas/summary_statistics/GCST90200001-GCST90201000/GCST90200390/GCST90200390_buildGRCh38.tsv.gz
GCST90200397	Palmitate (16:0) levels	8269	http://ftp.ebi.ac.uk/pub/databases/gwas/summary_statistics/GCST90200001-GCST90201000/GCST90200397/GCST90200397_buildGRCh38.tsv.gz
GCST90200401	Myo-inositol levels	8193	http://ftp.ebi.ac.uk/pub/databases/gwas/summary_statistics/GCST90200001-GCST90201000/GCST90200401/GCST90200401_buildGRCh38.tsv.gz
GCST90200409	Pristanate levels	6497	http://ftp.ebi.ac.uk/pub/databases/gwas/summary_statistics/GCST90200001-GCST90201000/GCST90200409/GCST90200409_buildGRCh38.tsv.gz
GCST90200414	Myristate (14:0) levels	8282	http://ftp.ebi.ac.uk/pub/databases/gwas/summary_statistics/GCST90200001-GCST90201000/GCST90200414/GCST90200414_buildGRCh38.tsv.gz
GCST90200428	Caprate (10:0) levels	8272	http://ftp.ebi.ac.uk/pub/databases/gwas/summary_statistics/GCST90200001-GCST90201000/GCST90200428/GCST90200428_buildGRCh38.tsv.gz
GCST90200434	12,13-DiHOME levels	7918	http://ftp.ebi.ac.uk/pub/databases/gwas/summary_statistics/GCST90200001-GCST90201000/GCST90200434/GCST90200434_buildGRCh38.tsv.gz
GCST90200445	Caprylate (8:0) levels	8163	http://ftp.ebi.ac.uk/pub/databases/gwas/summary_statistics/GCST90200001-GCST90201000/GCST90200445/GCST90200445_buildGRCh38.tsv.gz
GCST90200446	Arachidate (20:0) levels	8228	http://ftp.ebi.ac.uk/pub/databases/gwas/summary_statistics/GCST90200001-GCST90201000/GCST90200446/GCST90200446_buildGRCh38.tsv.gz
GCST90200448	N-stearoyl-sphinganine (d18:0/18:0) levels	6737	http://ftp.ebi.ac.uk/pub/databases/gwas/summary_statistics/GCST90200001-GCST90201000/GCST90200448/GCST90200448_buildGRCh38.tsv.gz
GCST90200450	Caproate (6:0) levels	7564	http://ftp.ebi.ac.uk/pub/databases/gwas/summary_statistics/GCST90200001-GCST90201000/GCST90200450/GCST90200450_buildGRCh38.tsv.gz
GCST90200451	Nonadecanoate (19:0) levels	8231	http://ftp.ebi.ac.uk/pub/databases/gwas/summary_statistics/GCST90200001-GCST90201000/GCST90200451/GCST90200451_buildGRCh38.tsv.gz
GCST90200457	Pentadecanoate (15:0) levels	8273	http://ftp.ebi.ac.uk/pub/databases/gwas/summary_statistics/GCST90200001-GCST90201000/GCST90200457/GCST90200457_buildGRCh38.tsv.gz
GCST90200459	Margarate (17:0) levels	8279	http://ftp.ebi.ac.uk/pub/databases/gwas/summary_statistics/GCST90200001-GCST90201000/GCST90200459/GCST90200459_buildGRCh38.tsv.gz
GCST90200674	Androsterone sulfate levels	8182	http://ftp.ebi.ac.uk/pub/databases/gwas/summary_statistics/GCST90200001-GCST90201000/GCST90200674/GCST90200674_buildGRCh38.tsv.gz
GCST90200685	1-stearoyl-2-arachidonoyl-gpc (18:0/20:4) levels	8253	http://ftp.ebi.ac.uk/pub/databases/gwas/summary_statistics/GCST90200001-GCST90201000/GCST90200685/GCST90200685_buildGRCh38.tsv.gz
GCST90200688	Androsterone glucuronide levels	7980	http://ftp.ebi.ac.uk/pub/databases/gwas/summary_statistics/GCST90200001-GCST90201000/GCST90200688/GCST90200688_buildGRCh38.tsv.gz
GCST90200692	1-palmitoyl-2-arachidonoyl-gpc (16:0/20:4n6) levels	8238	http://ftp.ebi.ac.uk/pub/databases/gwas/summary_statistics/GCST90200001-GCST90201000/GCST90200692/GCST90200692_buildGRCh38.tsv.gz
GCST90200693	Glycochenodeoxycholate glucuronide (1) levels	8236	http://ftp.ebi.ac.uk/pub/databases/gwas/summary_statistics/GCST90200001-GCST90201000/GCST90200693/GCST90200693_buildGRCh38.tsv.gz
GCST90200699	Deoxycholic acid glucuronide levels	8060	http://ftp.ebi.ac.uk/pub/databases/gwas/summary_statistics/GCST90200001-GCST90201000/GCST90200699/GCST90200699_buildGRCh38.tsv.gz
GCST90200700	Decadienedioic acid (C10:2-DC) levels	8131	http://ftp.ebi.ac.uk/pub/databases/gwas/summary_statistics/GCST90200001-GCST90201000/GCST90200700/GCST90200700_buildGRCh38.tsv.gz

## Sheet: ST2
Table S2. F-test of IVs for 386 lipid metabolites
id.exposure	exposure	SNP	chr.exposure	pos.exposure	effect_allele.exposure	other_allele.exposure	eaf.exposure	beta.exposure	se.exposure	pval.exposure	samplesize.exposure	data_source.exposure	R2	F
GCST90199887	(16 or 17)-methylstearate (a19:0 or i19:0) levels	rs190769725	1	151390093	A	G	0.00115431	-1.02354	0.223263	4.55e-06	8239	textfile	0.00254446	21.0122
GCST90199887	(16 or 17)-methylstearate (a19:0 or i19:0) levels	rs7591428	2	22370712	G	C	0.958193	-0.169202	0.0382813	9.87e-06	8239	textfile	0.00236556	19.5313
GCST90199887	(16 or 17)-methylstearate (a19:0 or i19:0) levels	rs10864859	2	120682642	T	G	0.925853	-0.138236	0.0288186	1.61e-06	8239	textfile	0.00278491	23.0034
GCST90199887	(16 or 17)-methylstearate (a19:0 or i19:0) levels	rs4858853	3	47760605	C	A	0.316068	0.0781219	0.0164426	2.02e-06	8239	textfile	0.00273238	22.5683
GCST90199887	(16 or 17)-methylstearate (a19:0 or i19:0) levels	rs188848889	3	142911256	T	A	0.0222263	0.229806	0.0516116	8.48e-06	8239	textfile	0.00240054	19.8209
GCST90199887	(16 or 17)-methylstearate (a19:0 or i19:0) levels	rs73187235	3	179113281	A	G	0.0499149	-0.156163	0.0347393	6.95e-06	8239	textfile	0.00244667	20.2027
GCST90199887	(16 or 17)-methylstearate (a19:0 or i19:0) levels	rs73065156	3	193114771	G	A	0.0161114	-0.305981	0.059983	3.38e-07	8239	textfile	0.00314839	26.0152
GCST90199887	(16 or 17)-methylstearate (a19:0 or i19:0) levels	rs144184860	4	148018341	T	C	0.010581	-0.364318	0.0746863	1.07e-06	8239	textfile	0.00287973	23.7889
GCST90199887	(16 or 17)-methylstearate (a19:0 or i19:0) levels	rs17378467	4	155592970	A	G	0.0145583	0.297066	0.0640718	3.54e-06	8239	textfile	0.00260235	21.4915
GCST90199887	(16 or 17)-methylstearate (a19:0 or i19:0) levels	rs116530753	4	156785921	A	G	0.0499514	-0.157505	0.035035	6.94e-06	8239	textfile	0.00244707	20.2059
GCST90199887	(16 or 17)-methylstearate (a19:0 or i19:0) levels	rs720001	5	11096699	T	C	0.0684965	-0.147207	0.0303301	1.21e-06	8239	textfile	0.00285098	23.5507
GCST90199887	(16 or 17)-methylstearate (a19:0 or i19:0) levels	rs72760661	5	52223472	G	T	0.0205346	0.245328	0.0538283	5.17e-06	8239	textfile	0.00251481	20.7667
GCST90199887	(16 or 17)-methylstearate (a19:0 or i19:0) levels	rs117663718	6	124128328	T	C	0.0269498	-0.222992	0.0472526	2.37e-06	8239	textfile	0.00269575	22.2649
GCST90199887	(16 or 17)-methylstearate (a19:0 or i19:0) levels	rs10499280	6	156385129	C	G	0.425879	-0.0693341	0.0156154	8.99e-06	8239	textfile	0.00238712	19.7098
GCST90199887	(16 or 17)-methylstearate (a19:0 or i19:0) levels	rs9459492	6	165719998	A	G	0.56984	0.0702605	0.0153771	4.9e-06	8239	textfile	0.00252755	20.8722
GCST90199887	(16 or 17)-methylstearate (a19:0 or i19:0) levels	rs79998865	8	114588541	C	T	0.0157831	0.28234	0.0611328	3.87e-06	8239	textfile	0.00258225	21.3251
GCST90199887	(16 or 17)-methylstearate (a19:0 or i19:0) levels	rs1488869	11	6333376	T	G	0.047257	-0.160348	0.0358434	7.69e-06	8239	textfile	0.00242315	20.008
GCST90199887	(16 or 17)-methylstearate (a19:0 or i19:0) levels	rs61991636	14	77226090	A	G	0.0655239	0.147729	0.0304807	1.26e-06	8239	textfile	0.00284296	23.4842
GCST90199887	(16 or 17)-methylstearate (a19:0 or i19:0) levels	rs111949383	19	56248371	G	C	0.0610504	-0.16123	0.0315695	3.27e-07	8239	textfile	0.0031558	26.0766
GCST90199887	(16 or 17)-methylstearate (a19:0 or i19:0) levels	rs67002563	20	3213527	A	G	0.0734597	0.127605	0.0287749	9.22e-06	8239	textfile	0.00238121	19.6609
GCST90199887	(16 or 17)-methylstearate (a19:0 or i19:0) levels	rs148758368	20	22738936	T	A	0.00863747	0.382931	0.081699	2.77e-06	8239	textfile	0.00265936	21.9635
GCST90199887	(16 or 17)-methylstearate (a19:0 or i19:0) levels	rs9980315	21	38356244	C	T	0.516737	-0.0738579	0.0159965	3.89e-06	8239	textfile	0.00258076	21.3127
GCST90200263	(2 or 3)-decenoate (10:1n7 or n8) levels	rs199691	1	77036794	C	A	0.174887	-0.090553	0.0202614	7.85e-06	8124	textfile	0.00245262	19.9692
GCST90200263	(2 or 3)-decenoate (10:1n7 or n8) levels	rs2031958	1	101246326	C	G	0.0775232	-0.13175	0.0281305	2.82e-06	8124	textfile	0.00269281	21.93
GCST90200263	(2 or 3)-decenoate (10:1n7 or n8) levels	rs148620988	2	159434655	C	T	0.0157299	0.284258	0.060761	2.89e-06	8124	textfile	0.00268681	21.8811
GCST90200263	(2 or 3)-decenoate (10:1n7 or n8) levels	rs77110687	3	39138368	C	T	0.0145241	-0.28889	0.0632061	4.86e-06	8124	textfile	0.00256485	20.8853
GCST90200263	(2 or 3)-decenoate (10:1n7 or n8) levels	rs9821781	3	149644618	A	G	0.561563	0.0702319	0.0153856	5e-06	8124	textfile	0.00255834	20.8321
GCST90200263	(2 or 3)-decenoate (10:1n7 or n8) levels	rs74681450	4	30581843	A	G	0.0361281	-0.182453	0.0403046	5.99e-06	8124	textfile	0.00251611	20.4874
GCST90200263	(2 or 3)-decenoate (10:1n7 or n8) levels	rs114414442	5	21817138	G	A	0.0570687	-0.152707	0.0330428	3.81e-06	8124	textfile	0.00262213	21.3529
GCST90200263	(2 or 3)-decenoate (10:1n7 or n8) levels	rs79859092	5	96814807	C	T	0.0356127	-0.207196	0.0409151	4.1e-07	8124	textfile	0.00314671	25.6383
GCST90200263	(2 or 3)-decenoate (10:1n7 or n8) levels	rs17524553	5	147081128	A	T	0.104201	-0.110521	0.0248134	8.42e-06	8124	textfile	0.00243606	19.834
GCST90200263	(2 or 3)-decenoate (10:1n7 or n8) levels	rs659305	6	4125421	G	A	0.315962	0.15819	0.016168	1.32e-22	8124	textfile	0.0116463	95.7059
GCST90200263	(2 or 3)-decenoate (10:1n7 or n8) levels	rs2432798	6	5461737	T	C	0.144657	-0.0955434	0.0215208	9.01e-06	8124	textfile	0.00242026	19.7051
GCST90200263	(2 or 3)-decenoate (10:1n7 or n8) levels	rs2505293	6	51083983	T	C	0.0412912	-0.172745	0.0378534	5.03e-06	8124	textfile	0.00255693	20.8206
GCST90200263	(2 or 3)-decenoate (10:1n7 or n8) levels	rs72952344	6	74091198	C	G	0.0717724	-0.129179	0.0290197	8.53e-06	8124	textfile	0.00243316	19.8103
GCST90200263	(2 or 3)-decenoate (10:1n7 or n8) levels	rs6936797	6	158169087	A	G	0.259805	0.0774256	0.0169579	4.98e-06	8124	textfile	0.00255942	20.841
GCST90200263	(2 or 3)-decenoate (10:1n7 or n8) levels	rs12546439	8	663232	T	C	0.442173	-0.0704844	0.0152948	4.06e-06	8124	textfile	0.00260732	21.232
GCST90200263	(2 or 3)-decenoate (10:1n7 or n8) levels	rs117424573	8	67657769	T	C	0.0125495	-0.329498	0.0681541	1.33e-06	8124	textfile	0.00286882	23.3676
GCST90200263	(2 or 3)-decenoate (10:1n7 or n8) levels	rs10099683	8	91169328	G	A	0.118924	-0.105465	0.0233156	6.09e-06	8124	textfile	0.00251224	20.4558
GCST90200263	(2 or 3)-decenoate (10:1n7 or n8) levels	rs78456261	8	92324706	C	T	0.0522342	-0.152776	0.0342972	8.41e-06	8124	textfile	0.00243648	19.8375
GCST90200263	(2 or 3)-decenoate (10:1n7 or n8) levels	rs1998757	10	98469749	C	G	0.171597	0.0920671	0.019898	3.71e-06	8124	textfile	0.00262831	21.4034
GCST90200263	(2 or 3)-decenoate (10:1n7 or n8) levels	rs78416142	11	132784667	G	A	0.0296547	-0.198616	0.0446218	8.54e-06	8124	textfile	0.0024328	19.8074
GCST90200263	(2 or 3)-decenoate (10:1n7 or n8) levels	rs11052059	12	32540963	A	G	0.0549451	0.161354	0.033116	1.1e-06	8124	textfile	0.00291371	23.7343
GCST90200263	(2 or 3)-decenoate (10:1n7 or n8) levels	rs75026995	12	132155290	T	C	0.263612	0.0806364	0.0171959	2.74e-06	8124	textfile	0.00269941	21.9839
GCST90200263	(2 or 3)-decenoate (10:1n7 or n8) levels	rs35259237	14	73424129	A	C	0.0130715	-0.356765	0.0646892	3.49e-08	8124	textfile	0.00372999	30.4084
GCST90200263	(2 or 3)-decenoate (10:1n7 or n8) levels	rs183961656	14	73563155	A	G	0.0255871	-0.284104	0.047976	3.18e-09	8124	textfile	0.004298	35.059
GCST90200263	(2 or 3)-decenoate (10:1n7 or n8) levels	rs151154986	14	73573432	A	G	0.0293248	-0.345378	0.0444053	7.38e-15	8124	textfile	0.00739142	60.4801
GCST90200263	(2 or 3)-decenoate (10:1n7 or n8) levels	rs80343679	15	25550838	G	A	0.0621688	-0.149255	0.0313143	1.88e-06	8124	textfile	0.00278862	22.7125
GCST90200263	(2 or 3)-decenoate (10:1n7 or n8) levels	rs13379820	15	56117008	A	G	0.362871	0.0736447	0.0158606	3.43e-06	8124	textfile	0.00264681	21.5544
GCST90200263	(2 or 3)-decenoate (10:1n7 or n8) levels	rs62011351	16	1428263	A	G	0.0465699	-0.164295	0.0361234	5.41e-06	8124	textfile	0.00253979	20.6807
GCST90200263	(2 or 3)-decenoate (10:1n7 or n8) levels	rs2646097	16	84913454	C	G	0.804305	-0.0995979	0.0195216	3.36e-07	8124	textfile	0.00319382	26.0233
GCST90200263	(2 or 3)-decenoate (10:1n7 or n8) levels	rs111258052	17	15142798	C	T	0.151035	-0.101007	0.0213238	2.17e-06	8124	textfile	0.00275427	22.4319
GCST90200263	(2 or 3)-decenoate (10:1n7 or n8) levels	rs149187224	22	43752153	C	T	0.0233969	0.22326	0.0502436	8.85e-06	8124	textfile	0.00242458	19.7403
GCST90199930	(R)-3-hydroxybutyrylcarnitine levels	rs6672063	1	212652337	G	A	0.0117208	0.321999	0.0726901	9.43e-06	7787	textfile	0.0025136	19.6176
GCST90199930	(R)-3-hydroxybutyrylcarnitine levels	rs10172303	2	72093193	G	C	0.299803	0.0771167	0.0173506	8.8e-06	7787	textfile	0.00253045	19.7495
GCST90199930	(R)-3-hydroxybutyrylcarnitine levels	rs73016144	3	1997061	A	G	0.0886995	-0.130907	0.0287895	5.44e-06	7787	textfile	0.00264811	20.6703
GCST90199930	(R)-3-hydroxybutyrylcarnitine levels	rs112845131	3	144385482	T	A	0.0128271	0.351616	0.0696008	4.37e-07	7787	textfile	0.00326676	25.5151
GCST90199930	(R)-3-hydroxybutyrylcarnitine levels	rs151090853	4	186986813	A	G	0.00794676	0.397644	0.0885731	7.14e-06	7787	textfile	0.00258162	20.1499
GCST90199930	(R)-3-hydroxybutyrylcarnitine levels	rs7727038	5	132254564	T	C	0.553085	-0.0863273	0.015777	4.46e-08	7787	textfile	0.00383011	29.932
GCST90199930	(R)-3-hydroxybutyrylcarnitine levels	rs72853756	6	38948996	T	C	0.0390291	-0.190709	0.0407431	2.86e-06	7787	textfile	0.00280572	21.904
GCST90199930	(R)-3-hydroxybutyrylcarnitine levels	rs3735386	7	36616429	C	G	0.131795	0.115597	0.023935	1.37e-06	7787	textfile	0.00298646	23.3193
GCST90199930	(R)-3-hydroxybutyrylcarnitine levels	rs62493411	7	157302698	G	A	0.678339	-0.079171	0.0171562	3.94e-06	7787	textfile	0.00272731	21.2901
GCST90199930	(R)-3-hydroxybutyrylcarnitine levels	rs7465605	8	1323453	G	A	0.00902411	0.37531	0.0825116	5.4e-06	7787	textfile	0.00264989	20.6842
GCST90199930	(R)-3-hydroxybutyrylcarnitine levels	rs11145055	9	76778170	A	G	0.0182194	-0.286595	0.0584602	9.47e-07	7787	textfile	0.00307686	24.0273
GCST90199930	(R)-3-hydroxybutyrylcarnitine levels	rs1171617	10	59707424	T	G	0.771201	0.118083	0.0190416	5.6e-10	7787	textfile	0.00491426	38.4465
GCST90199930	(R)-3-hydroxybutyrylcarnitine levels	rs187869166	11	10594929	T	A	0.0779438	-0.127718	0.0286448	8.25e-06	7787	textfile	0.00254645	19.8747
GCST90199930	(R)-3-hydroxybutyrylcarnitine levels	rs7985978	13	19944274	C	A	0.924323	-0.136714	0.0297655	4.37e-06	7787	textfile	0.00270181	21.0906
GCST90199930	(R)-3-hydroxybutyrylcarnitine levels	rs79911460	14	37280945	G	A	0.0443886	-0.170238	0.0382282	8.46e-06	7787	textfile	0.00254022	19.8259
GCST90199930	(R)-3-hydroxybutyrylcarnitine levels	rs79461798	14	98435156	G	A	0.0418629	0.175264	0.0395083	9.16e-06	7787	textfile	0.00252082	19.6742
GCST90199930	(R)-3-hydroxybutyrylcarnitine levels	rs111665457	15	38119744	G	T	0.024778	-0.219874	0.0496067	9.32e-06	7787	textfile	0.00251653	19.6406
GCST90199930	(R)-3-hydroxybutyrylcarnitine levels	rs3744351	17	39105728	C	T	0.413715	0.0710827	0.0159119	7.92e-06	7787	textfile	0.00255624	19.9513
GCST90199930	(R)-3-hydroxybutyrylcarnitine levels	rs12606329	18	59028825	C	T	0.436188	0.0708546	0.0157973	7.28e-06	7787	textfile	0.00257679	20.1122
GCST90199930	(R)-3-hydroxybutyrylcarnitine levels	rs68168074	19	21937531	T	C	0.113275	-0.120516	0.024601	9.64e-07	7787	textfile	0.0030724	23.9923
GCST90199930	(R)-3-hydroxybutyrylcarnitine levels	rs34555756	20	62675279	A	G	0.127773	-0.11972	0.0239146	5.55e-07	7787	textfile	0.00320805	25.0551
GCST90199930	(R)-3-hydroxybutyrylcarnitine levels	rs56407592	21	33951034	A	G	0.111648	-0.110638	0.0250276	9.84e-06	7787	textfile	0.00250329	19.537
GCST90199930	(R)-3-hydroxybutyrylcarnitine levels	rs17658859	21	34075806	G	A	0.0211959	0.241345	0.0544546	9.33e-06	7787	textfile	0.00251619	19.6379
GCST90199930	(R)-3-hydroxybutyrylcarnitine levels	rs136107	22	46971572	C	G	0.0218685	0.245029	0.0537051	5.06e-06	7787	textfile	0.00266609	20.811
GCST90200088	(S)-3-hydroxybutyrylcarnitine levels	rs7541058	1	75734132	T	C	0.336863	0.152383	0.0151211	6.95e-24	8249	textfile	0.0121616	101.532
GCST90200088	(S)-3-hydroxybutyrylcarnitine levels	rs12126156	1	201805081	A	T	0.41486	-0.0656634	0.0147774	8.85e-06	8249	textfile	0.00238787	19.7399
GCST90200088	(S)-3-hydroxybutyrylcarnitine levels	rs182367467	2	47690799	C	T	0.0296553	0.195223	0.0429549	5.5e-06	8249	textfile	0.00249775	20.6505
GCST90200088	(S)-3-hydroxybutyrylcarnitine levels	rs28884498	5	9635774	A	G	0.0264373	0.201851	0.0452254	8.07e-06	8249	textfile	0.00240906	19.9155
GCST90200088	(S)-3-hydroxybutyrylcarnitine levels	rs71583465	5	132258935	C	G	0.656508	-0.0689607	0.0152263	5.92e-06	8249	textfile	0.00248047	20.5073
GCST90200088	(S)-3-hydroxybutyrylcarnitine levels	rs13209735	6	9553087	T	G	0.00133609	0.901433	0.197858	5.21e-06	8249	textfile	0.00250996	20.7517
GCST90200088	(S)-3-hydroxybutyrylcarnitine levels	rs77048140	6	74753145	C	A	0.00978234	0.330252	0.0740009	8.09e-06	8249	textfile	0.00240862	19.9118
GCST90200088	(S)-3-hydroxybutyrylcarnitine levels	rs9320712	6	119798808	A	G	0.07774	0.136746	0.0268827	3.64e-07	8249	textfile	0.00312696	25.8689
GCST90200088	(S)-3-hydroxybutyrylcarnitine levels	rs117938827	6	149582680	G	A	0.0150037	0.276972	0.0597449	3.55e-06	8249	textfile	0.0025986	21.4865
GCST90200088	(S)-3-hydroxybutyrylcarnitine levels	rs35890527	7	55633221	A	G	0.232138	0.0842372	0.0173505	1.2e-06	8249	textfile	0.00284933	23.5656
GCST90200088	(S)-3-hydroxybutyrylcarnitine levels	rs2868547	7	68557527	G	C	0.856319	0.0932961	0.0209183	8.2e-06	8249	textfile	0.00240562	19.887
GCST90200088	(S)-3-hydroxybutyrylcarnitine levels	rs13263087	8	132983214	A	G	0.111776	0.112551	0.0238389	2.34e-06	8249	textfile	0.00269496	22.2854
GCST90200088	(S)-3-hydroxybutyrylcarnitine levels	rs3750389	9	86079264	T	G	0.100743	-0.11027	0.0241337	4.9e-06	8249	textfile	0.00252446	20.8719
GCST90200088	(S)-3-hydroxybutyrylcarnitine levels	rs62565130	9	92284773	C	A	0.0432985	0.157413	0.0354302	8.88e-06	8249	textfile	0.00238723	19.7346
GCST90200088	(S)-3-hydroxybutyrylcarnitine levels	rs533850005	9	95704721	T	C	0.0134922	-0.273068	0.0613809	8.64e-06	8249	textfile	0.0023935	19.7865
GCST90200088	(S)-3-hydroxybutyrylcarnitine levels	rs77069136	10	56727710	A	G	0.0165229	0.256914	0.0571494	6.94e-06	8249	textfile	0.00244393	20.2044
GCST90200088	(S)-3-hydroxybutyrylcarnitine levels	rs1171615	10	59709332	T	C	0.770367	0.167639	0.017506	1.01e-21	8249	textfile	0.0109945	91.6792
GCST90200088	(S)-3-hydroxybutyrylcarnitine levels	rs16927332	10	70115989	T	C	0.0440462	0.158519	0.0352548	6.91e-06	8249	textfile	0.0024449	20.2125
GCST90200088	(S)-3-hydroxybutyrylcarnitine levels	rs75673453	12	118551987	A	G	0.0552644	0.154572	0.0316575	1.05e-06	8249	textfile	0.00288173	23.8343
GCST90200088	(S)-3-hydroxybutyrylcarnitine levels	rs2781423	14	97527817	C	G	0.280755	0.077518	0.0161868	1.68e-06	8249	textfile	0.00277253	22.9286
GCST90200088	(S)-3-hydroxybutyrylcarnitine levels	rs11073185	15	29686888	A	C	0.112407	-0.110991	0.0230509	1.47e-06	8249	textfile	0.00280272	23.179
GCST90200088	(S)-3-hydroxybutyrylcarnitine levels	rs4886485	15	76239179	C	A	0.413802	0.079998	0.0147947	6.4e-08	8249	textfile	0.0035319	29.2308
GCST90200088	(S)-3-hydroxybutyrylcarnitine levels	rs73959582	18	49622516	C	T	0.0881398	0.11895	0.0255749	3.3e-06	8249	textfile	0.00261555	21.627
GCST90200088	(S)-3-hydroxybutyrylcarnitine levels	rs2409413	21	31548493	G	T	0.346063	-0.0724835	0.0154073	2.55e-06	8249	textfile	0.00267584	22.1269
GCST90199966	1-(1-enyl-oleoyl)-GPE (p-18:1) levels	rs9428344	1	116274077	T	C	0.430863	-0.0695206	0.0157041	9.56e-06	8157	textfile	0.00239678	19.5927
GCST90199966	1-(1-enyl-oleoyl)-GPE (p-18:1) levels	rs4445527	1	147234100	A	T	0.0683977	0.142154	0.0305046	3.16e-06	8157	textfile	0.00265523	21.7111
GCST90199966	1-(1-enyl-oleoyl)-GPE (p-18:1) levels	rs10800439	1	169361801	C	G	0.57075	0.0696025	0.0154815	6.93e-06	8157	textfile	0.00247183	20.2077
GCST90199966	1-(1-enyl-oleoyl)-GPE (p-18:1) levels	rs79879479	1	209064312	C	T	0.0347896	0.191841	0.0416927	4.2e-06	8157	textfile	0.00258885	21.1669
GCST90199966	1-(1-enyl-oleoyl)-GPE (p-18:1) levels	rs62130720	2	27358383	A	G	0.0181057	0.259784	0.0577948	6.96e-06	8157	textfile	0.00247083	20.1995
GCST90199966	1-(1-enyl-oleoyl)-GPE (p-18:1) levels	rs9291418	4	20865837	G	A	0.256568	0.0780239	0.0176242	9.55e-06	8157	textfile	0.00239698	19.5943
GCST90199966	1-(1-enyl-oleoyl)-GPE (p-18:1) levels	rs1502744	4	159584123	G	A	0.49865	0.0674895	0.0152715	9.9e-06	8157	textfile	0.00238858	19.5255
GCST90199966	1-(1-enyl-oleoyl)-GPE (p-18:1) levels	rs111296862	5	20037130	A	G	0.0188436	-0.252141	0.05643	7.89e-06	8157	textfile	0.0024416	19.96
GCST90199966	1-(1-enyl-oleoyl)-GPE (p-18:1) levels	rs11952631	5	110341764	C	A	0.0756458	0.133566	0.0290414	4.24e-06	8157	textfile	0.00258643	21.1471
GCST90199966	1-(1-enyl-oleoyl)-GPE (p-18:1) levels	rs144005917	6	6345382	G	A	0.0173822	-0.272619	0.0592661	4.23e-06	8157	textfile	0.00258728	21.154
GCST90199966	1-(1-enyl-oleoyl)-GPE (p-18:1) levels	rs13268364	8	22849561	T	C	0.251309	-0.0807921	0.0179772	6.99e-06	8157	textfile	0.00246996	20.1924
GCST90199966	1-(1-enyl-oleoyl)-GPE (p-18:1) levels	rs1322131	9	14017186	C	A	0.556961	0.0715364	0.0158846	6.68e-06	8157	textfile	0.00248023	20.2766
GCST90199966	1-(1-enyl-oleoyl)-GPE (p-18:1) levels	rs2212765	11	86930705	A	G	0.171504	0.0955284	0.0202489	2.39e-06	8157	textfile	0.00272112	22.2513
GCST90199966	1-(1-enyl-oleoyl)-GPE (p-18:1) levels	rs7992540	13	100923550	C	T	0.700137	-0.07611	0.0169498	7.11e-06	8157	textfile	0.00246576	20.158
GCST90199966	1-(1-enyl-oleoyl)-GPE (p-18:1) levels	rs117307244	15	79685996	C	T	0.0167119	-0.266533	0.060306	9.88e-06	8157	textfile	0.00238898	19.5287
GCST90199966	1-(1-enyl-oleoyl)-GPE (p-18:1) levels	rs7174584	15	94021685	G	C	0.695514	0.0774242	0.0171993	6.74e-06	8157	textfile	0.00247813	20.2593
GCST90199966	1-(1-enyl-oleoyl)-GPE (p-18:1) levels	rs189545437	16	69151063	G	A	0.00171885	-1.0049	0.185362	5.92e-08	8157	textfile	0.00359014	29.3831
GCST90199966	1-(1-enyl-oleoyl)-GPE (p-18:1) levels	rs2996024	17	13441912	C	T	0.282571	-0.077244	0.0170401	5.81e-06	8157	textfile	0.00251282	20.5437
GCST90199966	1-(1-enyl-oleoyl)-GPE (p-18:1) levels	rs76668835	20	59196746	T	C	0.0444444	0.174243	0.0373028	3e-06	8157	textfile	0.0026677	21.8133
GCST90200052	1-(1-enyl-palmitoyl)-2-arachidonoyl-gpc (p-16:0/20:4) levels	rs12130714	1	192809029	T	A	0.163288	-0.101628	0.0215727	2.47e-06	8251	textfile	0.00268253	22.1877
GCST90200052	1-(1-enyl-palmitoyl)-2-arachidonoyl-gpc (p-16:0/20:4) levels	rs1126242	1	196029562	T	C	0.104917	0.120285	0.025035	1.55e-06	8251	textfile	0.00279002	23.0793
GCST90200052	1-(1-enyl-palmitoyl)-2-arachidonoyl-gpc (p-16:0/20:4) levels	rs77772961	1	248892962	G	A	0.0171241	0.267554	0.0592352	6.28e-06	8251	textfile	0.00246652	20.3966
GCST90200052	1-(1-enyl-palmitoyl)-2-arachidonoyl-gpc (p-16:0/20:4) levels	rs11684134	2	27335385	G	A	0.421664	0.0760691	0.015825	1.53e-06	8251	textfile	0.0027926	23.1006
GCST90200052	1-(1-enyl-palmitoyl)-2-arachidonoyl-gpc (p-16:0/20:4) levels	rs112134288	2	85284972	A	G	0.0257393	0.226904	0.0480276	2.31e-06	8251	textfile	0.00269788	22.315
GCST90200052	1-(1-enyl-palmitoyl)-2-arachidonoyl-gpc (p-16:0/20:4) levels	rs112946311	2	190219719	A	G	0.0124484	-0.332741	0.0690379	1.44e-06	8251	textfile	0.00280744	23.2237
GCST90200052	1-(1-enyl-palmitoyl)-2-arachidonoyl-gpc (p-16:0/20:4) levels	rs387779	3	13069080	C	T	0.846821	-0.0985051	0.021278	3.67e-06	8251	textfile	0.00259073	21.4265
GCST90200052	1-(1-enyl-palmitoyl)-2-arachidonoyl-gpc (p-16:0/20:4) levels	rs12638225	3	111995219	C	T	0.269717	-0.0798967	0.0175262	5.15e-06	8251	textfile	0.00251237	20.7767
GCST90200052	1-(1-enyl-palmitoyl)-2-arachidonoyl-gpc (p-16:0/20:4) levels	rs116546840	4	57302333	C	A	0.148257	-0.102146	0.0218536	2.95e-06	8251	textfile	0.00264084	21.842
GCST90200052	1-(1-enyl-palmitoyl)-2-arachidonoyl-gpc (p-16:0/20:4) levels	rs72655034	4	80043449	C	T	0.0246191	-0.22796	0.0494192	3.97e-06	8251	textfile	0.00257218	21.2726
GCST90200052	1-(1-enyl-palmitoyl)-2-arachidonoyl-gpc (p-16:0/20:4) levels	rs6536059	4	155084620	G	A	0.232406	-0.0819468	0.0183308	7.81e-06	8251	textfile	0.00241626	19.98
GCST90200052	1-(1-enyl-palmitoyl)-2-arachidonoyl-gpc (p-16:0/20:4) levels	rs75554919	4	185421579	T	C	0.00844471	-0.394358	0.0839215	2.61e-06	8251	textfile	0.00266912	22.0765
GCST90200052	1-(1-enyl-palmitoyl)-2-arachidonoyl-gpc (p-16:0/20:4) levels	rs1862568	5	62671138	G	C	0.504399	-0.0690759	0.0154721	8.02e-06	8251	textfile	0.00240991	19.9273
GCST90200052	1-(1-enyl-palmitoyl)-2-arachidonoyl-gpc (p-16:0/20:4) levels	rs12515709	5	118422804	T	G	0.0143378	0.287809	0.064523	8.17e-06	8251	textfile	0.00240562	19.8918
GCST90200052	1-(1-enyl-palmitoyl)-2-arachidonoyl-gpc (p-16:0/20:4) levels	rs31703	5	155303903	A	T	0.902083	0.116709	0.0261195	7.89e-06	8251	textfile	0.00241392	19.9606
GCST90200052	1-(1-enyl-palmitoyl)-2-arachidonoyl-gpc (p-16:0/20:4) levels	rs116565884	5	159866789	A	G	0.0101182	-0.34712	0.0769329	6.42e-06	8251	textfile	0.00246126	20.3531
GCST90200052	1-(1-enyl-palmitoyl)-2-arachidonoyl-gpc (p-16:0/20:4) levels	rs1853151	6	20385441	T	G	0.582338	0.0768124	0.0157299	1.04e-06	8251	textfile	0.00288171	23.84
GCST90200052	1-(1-enyl-palmitoyl)-2-arachidonoyl-gpc (p-16:0/20:4) levels	rs76747111	6	44534640	C	G	0.035078	-0.192624	0.0419398	4.37e-06	8251	textfile	0.00255007	21.0893
GCST90200052	1-(1-enyl-palmitoyl)-2-arachidonoyl-gpc (p-16:0/20:4) levels	rs187260235	8	90752789	C	T	0.0157179	-0.308969	0.0614396	4.93e-07	8251	textfile	0.00305561	25.283
GCST90200052	1-(1-enyl-palmitoyl)-2-arachidonoyl-gpc (p-16:0/20:4) levels	rs4368984	8	122524776	T	C	0.397205	0.0725269	0.0158256	4.59e-06	8251	textfile	0.00253903	20.9977
GCST90200052	1-(1-enyl-palmitoyl)-2-arachidonoyl-gpc (p-16:0/20:4) levels	rs3847305	9	104894972	C	G	0.148931	-0.103262	0.0214286	1.44e-06	8251	textfile	0.00280651	23.216
GCST90200052	1-(1-enyl-palmitoyl)-2-arachidonoyl-gpc (p-16:0/20:4) levels	rs12378769	9	110934393	T	G	0.527077	-0.0692729	0.0155833	8.78e-06	8251	textfile	0.00238925	19.7562
GCST90200052	1-(1-enyl-palmitoyl)-2-arachidonoyl-gpc (p-16:0/20:4) levels	rs77896676	11	35099832	A	G	0.0586427	0.151652	0.0329581	4.2e-06	8251	textfile	0.00255948	21.1674
GCST90200052	1-(1-enyl-palmitoyl)-2-arachidonoyl-gpc (p-16:0/20:4) levels	rs174533	11	61781553	A	G	0.337194	-0.471381	0.0154385	1e-200	8251	textfile	0.101517	932.027
GCST90200052	1-(1-enyl-palmitoyl)-2-arachidonoyl-gpc (p-16:0/20:4) levels	rs12577276	11	61864838	G	A	0.0259165	-0.316537	0.0478713	3.79e-11	8251	textfile	0.00527104	43.7113
GCST90200052	1-(1-enyl-palmitoyl)-2-arachidonoyl-gpc (p-16:0/20:4) levels	rs1801390	11	61959966	T	C	0.0282767	-0.205546	0.0457636	7.07e-06	8251	textfile	0.00243899	20.1684
GCST90200052	1-(1-enyl-palmitoyl)-2-arachidonoyl-gpc (p-16:0/20:4) levels	rs139567576	11	63333573	A	G	0.0146736	0.288357	0.0636062	5.8e-06	8251	textfile	0.00248471	20.5474
GCST90200052	1-(1-enyl-palmitoyl)-2-arachidonoyl-gpc (p-16:0/20:4) levels	rs11605576	11	65214051	A	C	0.345183	-0.0732578	0.0162269	6.34e-06	8251	textfile	0.0024641	20.3766
GCST90200052	1-(1-enyl-palmitoyl)-2-arachidonoyl-gpc (p-16:0/20:4) levels	rs117382184	12	25689025	A	G	0.0544007	-0.156788	0.0335781	3.02e-06	8251	textfile	0.00263549	21.7976
GCST90200052	1-(1-enyl-palmitoyl)-2-arachidonoyl-gpc (p-16:0/20:4) levels	rs71420186	14	50494200	A	G	0.0632896	0.140347	0.0315015	8.38e-06	8251	textfile	0.0023999	19.8444
GCST90200052	1-(1-enyl-palmitoyl)-2-arachidonoyl-gpc (p-16:0/20:4) levels	rs72719193	14	67502391	A	G	0.477783	-0.226397	0.0151003	8.17e-51	8251	textfile	0.026521	224.732
GCST90200052	1-(1-enyl-palmitoyl)-2-arachidonoyl-gpc (p-16:0/20:4) levels	rs78753090	14	67546174	G	A	0.00594516	0.441991	0.099708	9.3e-06	8251	textfile	0.00237589	19.6454
GCST90200052	1-(1-enyl-palmitoyl)-2-arachidonoyl-gpc (p-16:0/20:4) levels	rs4902490	14	67575538	G	A	0.611464	0.0942364	0.0158397	2.69e-09	8251	textfile	0.00427147	35.3865
GCST90200052	1-(1-enyl-palmitoyl)-2-arachidonoyl-gpc (p-16:0/20:4) levels	rs2842338	14	68524569	G	A	0.252586	-0.0815456	0.0178721	5.05e-06	8251	textfile	0.0025168	20.8135
GCST90200052	1-(1-enyl-palmitoyl)-2-arachidonoyl-gpc (p-16:0/20:4) levels	rs56671758	15	38238902	C	T	0.00762195	-0.40374	0.088429	4.98e-06	8251	textfile	0.00252006	20.8405
GCST90200052	1-(1-enyl-palmitoyl)-2-arachidonoyl-gpc (p-16:0/20:4) levels	rs880151	15	61816034	C	G	0.418124	-0.0703121	0.0156351	6.89e-06	8251	textfile	0.00244506	20.2187
GCST90200052	1-(1-enyl-palmitoyl)-2-arachidonoyl-gpc (p-16:0/20:4) levels	rs12928099	16	15056648	A	C	0.29154	0.106269	0.0167839	2.43e-10	8251	textfile	0.00483522	40.0795
GCST90200052	1-(1-enyl-palmitoyl)-2-arachidonoyl-gpc (p-16:0/20:4) levels	rs72786786	16	56951602	A	G	0.310239	0.086804	0.0169246	2.91e-07	8251	textfile	0.003178	26.2989
GCST90200052	1-(1-enyl-palmitoyl)-2-arachidonoyl-gpc (p-16:0/20:4) levels	rs140298870	16	87916112	A	G	0.0226675	0.230071	0.0520324	9.79e-06	8251	textfile	0.00236397	19.5466
GCST90200052	1-(1-enyl-palmitoyl)-2-arachidonoyl-gpc (p-16:0/20:4) levels	rs75006121	17	27382276	T	C	0.0585378	0.143726	0.0324697	9.58e-06	8251	textfile	0.00236907	19.5888
GCST90200052	1-(1-enyl-palmitoyl)-2-arachidonoyl-gpc (p-16:0/20:4) levels	rs1529728	19	11053221	C	T	0.552586	-0.0701036	0.0154559	5.74e-06	8251	textfile	0.00248716	20.5677
GCST90200052	1-(1-enyl-palmitoyl)-2-arachidonoyl-gpc (p-16:0/20:4) levels	rs1065853	19	44909976	T	G	0.0836673	0.128228	0.0276008	3.39e-06	8251	textfile	0.00260904	21.5783
GCST90200052	1-(1-enyl-palmitoyl)-2-arachidonoyl-gpc (p-16:0/20:4) levels	rs74982154	19	54703468	T	C	0.0201544	-0.250616	0.0545268	4.3e-06	8251	textfile	0.00255376	21.1199
GCST90200052	1-(1-enyl-palmitoyl)-2-arachidonoyl-gpc (p-16:0/20:4) levels	rs3827410	22	46483790	A	C	0.619715	0.075267	0.0158088	1.93e-06	8251	textfile	0.00273977	22.6624
GCST90200048	1-(1-enyl-palmitoyl)-2-arachidonoyl-GPE (p-16:0/20:4) levels	rs2132421	1	187356089	T	C	0.225444	0.0871272	0.0186711	3.06e-06	8262	textfile	0.00262869	21.7702
GCST90200048	1-(1-enyl-palmitoyl)-2-arachidonoyl-GPE (p-16:0/20:4) levels	rs55670347	2	123217780	T	A	0.0387555	0.201875	0.0396392	3.53e-07	8262	textfile	0.00312946	25.9305
GCST90200048	1-(1-enyl-palmitoyl)-2-arachidonoyl-GPE (p-16:0/20:4) levels	rs77870582	3	2373202	C	A	0.0213282	-0.243761	0.0530287	4.29e-06	8262	textfile	0.00255101	21.1252
GCST90200048	1-(1-enyl-palmitoyl)-2-arachidonoyl-GPE (p-16:0/20:4) levels	rs114234688	3	14992594	A	G	0.00814095	-0.384397	0.0848999	5.96e-06	8262	textfile	0.00247505	20.4946
GCST90200048	1-(1-enyl-palmitoyl)-2-arachidonoyl-GPE (p-16:0/20:4) levels	rs6536059	4	155084620	G	A	0.231942	-0.0823443	0.018335	7.09e-06	8262	textfile	0.00243535	20.1651
GCST90200048	1-(1-enyl-palmitoyl)-2-arachidonoyl-GPE (p-16:0/20:4) levels	rs111957955	5	76863664	G	A	0.177241	0.0979811	0.0205762	1.92e-06	8262	textfile	0.00273703	22.6699
GCST90200048	1-(1-enyl-palmitoyl)-2-arachidonoyl-GPE (p-16:0/20:4) levels	rs9392567	6	476126	T	C	0.0544214	0.152175	0.0339545	7.4e-06	8262	textfile	0.00242523	20.0811
GCST90200048	1-(1-enyl-palmitoyl)-2-arachidonoyl-GPE (p-16:0/20:4) levels	rs1467085	6	164753774	A	G	0.588098	0.0819378	0.015661	1.68e-07	8262	textfile	0.00330223	27.3668
GCST90200048	1-(1-enyl-palmitoyl)-2-arachidonoyl-GPE (p-16:0/20:4) levels	rs141278887	7	119506313	T	A	0.0125274	0.316288	0.0692999	5.02e-06	8262	textfile	0.0025149	20.8255
GCST90200048	1-(1-enyl-palmitoyl)-2-arachidonoyl-GPE (p-16:0/20:4) levels	rs1599498	8	14464557	G	A	0.0934682	0.119425	0.0263117	5.66e-06	8262	textfile	0.00248729	20.5962
GCST90200048	1-(1-enyl-palmitoyl)-2-arachidonoyl-GPE (p-16:0/20:4) levels	rs11204144	8	20972449	T	C	0.0331834	0.190693	0.043081	9.58e-06	8262	textfile	0.00236583	19.5881
GCST90200048	1-(1-enyl-palmitoyl)-2-arachidonoyl-GPE (p-16:0/20:4) levels	rs148925249	8	64658703	T	C	0.0190979	0.261639	0.0564209	3.53e-06	8262	textfile	0.00259604	21.4991
GCST90200048	1-(1-enyl-palmitoyl)-2-arachidonoyl-GPE (p-16:0/20:4) levels	rs17360104	10	4539501	T	C	0.0151442	0.288914	0.0630755	4.64e-06	8262	textfile	0.00253296	20.9754
GCST90200048	1-(1-enyl-palmitoyl)-2-arachidonoyl-GPE (p-16:0/20:4) levels	rs111513900	10	23945053	C	T	0.0448485	0.173122	0.0370747	3.02e-06	8262	textfile	0.0026322	21.7994
GCST90200048	1-(1-enyl-palmitoyl)-2-arachidonoyl-GPE (p-16:0/20:4) levels	rs102275	11	61790331	C	T	0.346196	-0.0852742	0.0160778	1.13e-07	8262	textfile	0.00339329	28.124
GCST90200048	1-(1-enyl-palmitoyl)-2-arachidonoyl-GPE (p-16:0/20:4) levels	rs140534187	11	63442006	C	A	0.0116604	0.341512	0.0713298	1.69e-06	8262	textfile	0.00276682	22.9174
GCST90200048	1-(1-enyl-palmitoyl)-2-arachidonoyl-GPE (p-16:0/20:4) levels	rs72659972	14	20682658	T	C	0.00819274	0.378652	0.0845963	7.61e-06	8262	textfile	0.00241903	20.0296
GCST90200048	1-(1-enyl-palmitoyl)-2-arachidonoyl-GPE (p-16:0/20:4) levels	rs76918937	15	54465777	G	A	0.0156288	0.294774	0.0611416	1.43e-06	8262	textfile	0.00280543	23.238
GCST90200048	1-(1-enyl-palmitoyl)-2-arachidonoyl-GPE (p-16:0/20:4) levels	rs140298870	16	87916112	A	G	0.0225169	0.2364	0.0523634	6.34e-06	8262	textfile	0.00246084	20.3767
GCST90200048	1-(1-enyl-palmitoyl)-2-arachidonoyl-GPE (p-16:0/20:4) levels	rs75079924	17	14324687	A	C	0.017546	0.262452	0.0582899	6.71e-06	8262	textfile	0.00244773	20.2679
GCST90200048	1-(1-enyl-palmitoyl)-2-arachidonoyl-GPE (p-16:0/20:4) levels	rs429358	19	44908684	C	T	0.138188	-0.0971106	0.021923	9.44e-06	8262	textfile	0.00236929	19.6168
GCST90200048	1-(1-enyl-palmitoyl)-2-arachidonoyl-GPE (p-16:0/20:4) levels	rs3826884	19	55226813	A	G	0.182441	-0.198196	0.0198045	1.41e-23	8262	textfile	0.0119769	100.128
GCST90200048	1-(1-enyl-palmitoyl)-2-arachidonoyl-GPE (p-16:0/20:4) levels	rs7499	21	45512414	A	G	0.396087	-0.0703437	0.0157527	7.99e-06	8262	textfile	0.00240773	19.9359
GCST90200060	1-(1-enyl-palmitoyl)-2-linoleoyl-GPC (p-16:0/18:2) levels	rs1845825	1	69968038	G	A	0.366563	0.074184	0.0161812	4.55e-06	8260	textfile	0.00253814	21.0133
GCST90200060	1-(1-enyl-palmitoyl)-2-linoleoyl-GPC (p-16:0/18:2) levels	rs10874876	1	94681365	G	A	0.111616	-0.107766	0.0241825	8.34e-06	8260	textfile	0.00239849	19.8544
GCST90200060	1-(1-enyl-palmitoyl)-2-linoleoyl-GPC (p-16:0/18:2) levels	rs12077013	1	213657097	T	C	0.015365	-0.278944	0.0622697	7.48e-06	8260	textfile	0.00242352	20.0621
GCST90200060	1-(1-enyl-palmitoyl)-2-linoleoyl-GPC (p-16:0/18:2) levels	rs139681692	1	229455088	C	G	0.0133309	-0.293716	0.0664802	9.96e-06	8260	textfile	0.00235757	19.5149
GCST90200060	1-(1-enyl-palmitoyl)-2-linoleoyl-GPC (p-16:0/18:2) levels	rs72647713	1	230280364	T	C	0.0147219	-0.290354	0.0632245	4.38e-06	8260	textfile	0.00254681	21.0853
GCST90200060	1-(1-enyl-palmitoyl)-2-linoleoyl-GPC (p-16:0/18:2) levels	rs1260326	2	27508073	C	T	0.587611	0.0866493	0.0154951	2.24e-08	8260	textfile	0.00377155	31.2634
GCST90200060	1-(1-enyl-palmitoyl)-2-linoleoyl-GPC (p-16:0/18:2) levels	rs140391655	2	192754790	A	C	0.0255834	-0.213896	0.0483092	9.53e-06	8260	textfile	0.00236775	19.5993
GCST90200060	1-(1-enyl-palmitoyl)-2-linoleoyl-GPC (p-16:0/18:2) levels	rs10185688	2	238159318	A	T	0.580373	-0.0689221	0.0155941	9.88e-06	8260	textfile	0.00235934	19.5295
GCST90200060	1-(1-enyl-palmitoyl)-2-linoleoyl-GPC (p-16:0/18:2) levels	rs35541133	4	134506054	A	C	0.319128	0.0728196	0.0164556	9.63e-06	8260	textfile	0.00236516	19.5778
GCST90200060	1-(1-enyl-palmitoyl)-2-linoleoyl-GPC (p-16:0/18:2) levels	rs35702759	5	119613323	T	A	0.44642	0.0768136	0.0152996	5.15e-07	8260	textfile	0.00304237	25.2006
GCST90200060	1-(1-enyl-palmitoyl)-2-linoleoyl-GPC (p-16:0/18:2) levels	rs236389	6	36812222	A	T	0.536802	0.0710931	0.0153561	3.66e-06	8260	textfile	0.00258814	21.4283
GCST90200060	1-(1-enyl-palmitoyl)-2-linoleoyl-GPC (p-16:0/18:2) levels	rs12211973	6	169327046	C	T	0.451292	0.0718732	0.0154366	3.22e-06	8260	textfile	0.00261765	21.6733
GCST90200060	1-(1-enyl-palmitoyl)-2-linoleoyl-GPC (p-16:0/18:2) levels	rs7796358	7	3080815	A	G	0.180229	-0.0883331	0.019829	8.4e-06	8260	textfile	0.00239675	19.8399
GCST90200060	1-(1-enyl-palmitoyl)-2-linoleoyl-GPC (p-16:0/18:2) levels	rs28597716	8	20079176	G	A	0.188833	0.0909274	0.0197809	4.29e-06	8260	textfile	0.00255157	21.1248
GCST90200060	1-(1-enyl-palmitoyl)-2-linoleoyl-GPC (p-16:0/18:2) levels	rs72709026	8	123505167	A	G	0.0239307	-0.22375	0.0496256	6.52e-06	8260	textfile	0.00245509	20.324
GCST90200060	1-(1-enyl-palmitoyl)-2-linoleoyl-GPC (p-16:0/18:2) levels	rs111436575	9	74275553	C	A	0.104565	-0.117224	0.0249369	2.59e-06	8260	textfile	0.00266813	22.0924
GCST90200060	1-(1-enyl-palmitoyl)-2-linoleoyl-GPC (p-16:0/18:2) levels	rs2186643	11	64110602	A	G	0.475468	0.0698092	0.0154905	6.59e-06	8260	textfile	0.00245272	20.3044
GCST90200060	1-(1-enyl-palmitoyl)-2-linoleoyl-GPC (p-16:0/18:2) levels	rs964184	11	116778201	C	G	0.868942	0.116584	0.0225022	2.21e-07	8260	textfile	0.00323921	26.8363
GCST90200060	1-(1-enyl-palmitoyl)-2-linoleoyl-GPC (p-16:0/18:2) levels	rs74605231	13	81303145	A	G	0.0662599	0.146027	0.0305559	1.76e-06	8260	textfile	0.00275738	22.8334
GCST90200060	1-(1-enyl-palmitoyl)-2-linoleoyl-GPC (p-16:0/18:2) levels	rs146677828	14	74728135	A	G	0.0281793	-0.208707	0.0453712	4.23e-06	8260	textfile	0.00255518	21.1548
GCST90200060	1-(1-enyl-palmitoyl)-2-linoleoyl-GPC (p-16:0/18:2) levels	rs4843128	15	85894538	C	G	0.0363636	-0.200556	0.0407384	8.52e-07	8260	textfile	0.00292557	24.2303
GCST90200060	1-(1-enyl-palmitoyl)-2-linoleoyl-GPC (p-16:0/18:2) levels	rs17231506	16	56960616	T	C	0.325283	0.114121	0.0161324	1.51e-12	8260	textfile	0.00602185	50.0297
GCST90200060	1-(1-enyl-palmitoyl)-2-linoleoyl-GPC (p-16:0/18:2) levels	rs112328492	18	3860783	G	A	0.00802139	-0.407404	0.0855492	1.91e-06	8260	textfile	0.00273809	22.6732
GCST90200060	1-(1-enyl-palmitoyl)-2-linoleoyl-GPC (p-16:0/18:2) levels	rs8106671	19	47978215	T	C	0.627557	0.0721732	0.0160423	6.83e-06	8260	textfile	0.00244442	20.2355
GCST90200060	1-(1-enyl-palmitoyl)-2-linoleoyl-GPC (p-16:0/18:2) levels	rs16997135	20	52867319	T	C	0.0262998	-0.211168	0.0472913	8e-06	8260	textfile	0.00240806	19.9337
GCST90200075	1-(1-enyl-palmitoyl)-2-linoleoyl-GPE (p-16:0/18:2) levels	rs4970772	1	109707546	A	G	0.349319	0.0721067	0.0159599	6.24e-06	8254	textfile	0.00246691	20.4073
GCST90200075	1-(1-enyl-palmitoyl)-2-linoleoyl-GPE (p-16:0/18:2) levels	rs11577200	1	203041124	G	A	0.153768	0.0971785	0.0217496	7.89e-06	8254	textfile	0.00241282	19.9587
GCST90200075	1-(1-enyl-palmitoyl)-2-linoleoyl-GPE (p-16:0/18:2) levels	rs17663598	1	212204537	C	T	0.166667	0.0907224	0.0204224	8.9e-06	8254	textfile	0.00238514	19.7292
GCST90200075	1-(1-enyl-palmitoyl)-2-linoleoyl-GPE (p-16:0/18:2) levels	rs185568001	2	224301319	T	C	0.0194086	0.256367	0.0557575	4.27e-06	8254	textfile	0.00255471	21.1355
GCST90200075	1-(1-enyl-palmitoyl)-2-linoleoyl-GPE (p-16:0/18:2) levels	rs7607256	2	232620986	A	C	0.66052	-0.0723643	0.0163797	9.96e-06	8254	textfile	0.0023591	19.5133
GCST90200075	1-(1-enyl-palmitoyl)-2-linoleoyl-GPE (p-16:0/18:2) levels	rs1391884	3	376972	C	T	0.326436	0.0737746	0.0166104	8.94e-06	8254	textfile	0.00238425	19.7219
GCST90200075	1-(1-enyl-palmitoyl)-2-linoleoyl-GPE (p-16:0/18:2) levels	rs74777085	6	81700520	A	G	0.0521788	-0.160587	0.0347023	3.7e-06	8254	textfile	0.0025877	21.4091
GCST90200075	1-(1-enyl-palmitoyl)-2-linoleoyl-GPE (p-16:0/18:2) levels	rs77930893	6	126092626	T	C	0.0251607	-0.217914	0.0492899	9.82e-06	8254	textfile	0.00236245	19.5411
GCST90200075	1-(1-enyl-palmitoyl)-2-linoleoyl-GPE (p-16:0/18:2) levels	rs9365809	6	164900859	G	A	0.869226	0.106926	0.0231398	3.82e-06	8254	textfile	0.00258024	21.3473
GCST90200075	1-(1-enyl-palmitoyl)-2-linoleoyl-GPE (p-16:0/18:2) levels	rs7740635	6	165225450	T	G	0.0510776	0.162323	0.0353151	4.3e-06	8254	textfile	0.00255308	21.1219
GCST90200075	1-(1-enyl-palmitoyl)-2-linoleoyl-GPE (p-16:0/18:2) levels	rs115825436	8	26598050	T	C	0.0286791	0.224194	0.0461127	1.16e-06	8254	textfile	0.00285562	23.6321
GCST90200075	1-(1-enyl-palmitoyl)-2-linoleoyl-GPE (p-16:0/18:2) levels	rs148925249	8	64658703	T	C	0.0191164	0.298329	0.0566168	1.37e-07	8254	textfile	0.00335257	27.7584
GCST90200075	1-(1-enyl-palmitoyl)-2-linoleoyl-GPE (p-16:0/18:2) levels	rs72614220	9	14764739	G	A	0.072001	0.139004	0.0295457	2.54e-06	8254	textfile	0.00267447	22.1289
GCST90200075	1-(1-enyl-palmitoyl)-2-linoleoyl-GPE (p-16:0/18:2) levels	rs57978441	10	33737769	A	G	0.285888	-0.0762783	0.0170798	7.97e-06	8254	textfile	0.00241059	19.9403
GCST90200075	1-(1-enyl-palmitoyl)-2-linoleoyl-GPE (p-16:0/18:2) levels	rs34957442	11	58605629	A	G	0.0724134	0.136176	0.029656	4.39e-06	8254	textfile	0.00254802	21.08
GCST90200075	1-(1-enyl-palmitoyl)-2-linoleoyl-GPE (p-16:0/18:2) levels	rs174580	11	61839170	G	A	0.350249	0.171168	0.0160437	1.42e-26	8254	textfile	0.0136026	113.797
GCST90200075	1-(1-enyl-palmitoyl)-2-linoleoyl-GPE (p-16:0/18:2) levels	rs552926633	12	65742440	A	G	0.0121386	0.321654	0.0703885	4.88e-06	8254	textfile	0.00252355	20.8771
GCST90200075	1-(1-enyl-palmitoyl)-2-linoleoyl-GPE (p-16:0/18:2) levels	rs73160701	13	23962865	G	A	0.0948096	0.127705	0.0262757	1.17e-06	8254	textfile	0.00285366	23.6158
GCST90200075	1-(1-enyl-palmitoyl)-2-linoleoyl-GPE (p-16:0/18:2) levels	rs17114612	14	43972538	C	G	0.103001	-0.123646	0.0251868	9.15e-07	8254	textfile	0.00291128	24.094
GCST90200075	1-(1-enyl-palmitoyl)-2-linoleoyl-GPE (p-16:0/18:2) levels	rs7412	19	44908822	T	C	0.0833131	0.127148	0.027806	4.81e-06	8254	textfile	0.00252685	20.9044
GCST90200075	1-(1-enyl-palmitoyl)-2-linoleoyl-GPE (p-16:0/18:2) levels	rs3826884	19	55226813	A	G	0.182216	-0.187589	0.0199148	4.53e-21	8254	textfile	0.0106354	88.7069
GCST90200075	1-(1-enyl-palmitoyl)-2-linoleoyl-GPE (p-16:0/18:2) levels	rs74831398	19	58408447	T	C	0.0309341	-0.225136	0.0444074	3.98e-07	8254	textfile	0.00310431	25.6965
GCST90200075	1-(1-enyl-palmitoyl)-2-linoleoyl-GPE (p-16:0/18:2) levels	rs3827062	20	47015824	G	C	0.901552	0.117026	0.0263611	9.02e-06	8254	textfile	0.00238198	19.703
GCST90200075	1-(1-enyl-palmitoyl)-2-linoleoyl-GPE (p-16:0/18:2) levels	rs9621844	22	34085619	T	C	0.332423	-0.0751256	0.0164591	5.01e-06	8254	textfile	0.0025177	20.8285
GCST90200057	1-(1-enyl-palmitoyl)-2-oleoyl-gpc (p-16:0/18:1) levels	rs115735494	1	245129846	A	G	0.0187965	-0.255361	0.0551936	3.72e-06	8222	textfile	0.00259672	21.4006
GCST90200057	1-(1-enyl-palmitoyl)-2-oleoyl-gpc (p-16:0/18:1) levels	rs1260338	2	27402794	G	A	0.433089	0.0941768	0.015211	5.96e-10	8222	textfile	0.00464061	38.3236
GCST90200057	1-(1-enyl-palmitoyl)-2-oleoyl-gpc (p-16:0/18:1) levels	rs28730854	2	73452829	T	C	0.0373889	0.180767	0.0389875	3.54e-06	8222	textfile	0.00260781	21.4922
GCST90200057	1-(1-enyl-palmitoyl)-2-oleoyl-gpc (p-16:0/18:1) levels	rs183342131	2	78545480	A	G	0.00603291	-0.457974	0.0970488	2.37e-06	8222	textfile	0.00270115	22.2636
GCST90200057	1-(1-enyl-palmitoyl)-2-oleoyl-gpc (p-16:0/18:1) levels	rs72860096	2	126013901	A	T	0.0106603	-0.326551	0.0729239	7.54e-06	8222	textfile	0.00243291	20.0473
GCST90200057	1-(1-enyl-palmitoyl)-2-oleoyl-gpc (p-16:0/18:1) levels	rs72855738	2	150191400	T	C	0.258222	0.0829305	0.0175102	2.18e-06	8222	textfile	0.00272073	22.4254
GCST90200057	1-(1-enyl-palmitoyl)-2-oleoyl-gpc (p-16:0/18:1) levels	rs12473718	2	234223859	A	G	0.520566	0.0671367	0.0149454	7.05e-06	8222	textfile	0.00244829	20.1743
GCST90200057	1-(1-enyl-palmitoyl)-2-oleoyl-gpc (p-16:0/18:1) levels	rs4547795	4	9995436	T	C	0.215955	-0.0829791	0.0181223	4.68e-06	8222	textfile	0.00254347	20.9607
GCST90200057	1-(1-enyl-palmitoyl)-2-oleoyl-gpc (p-16:0/18:1) levels	rs184429085	4	182702957	T	C	0.011615	0.321543	0.0702652	4.74e-06	8222	textfile	0.00254048	20.9359
GCST90200057	1-(1-enyl-palmitoyl)-2-oleoyl-gpc (p-16:0/18:1) levels	rs35702759	5	119613323	T	A	0.44649	0.0703177	0.0151057	3.24e-06	8222	textfile	0.00262862	21.6642
GCST90200057	1-(1-enyl-palmitoyl)-2-oleoyl-gpc (p-16:0/18:1) levels	rs13179609	5	125172154	A	C	0.331174	-0.0721325	0.0159036	5.74e-06	8222	textfile	0.00249579	20.5667
GCST90200057	1-(1-enyl-palmitoyl)-2-oleoyl-gpc (p-16:0/18:1) levels	rs4334882	5	136112004	C	T	0.937249	-0.139755	0.0312156	7.57e-06	8222	textfile	0.00243196	20.0394
GCST90200057	1-(1-enyl-palmitoyl)-2-oleoyl-gpc (p-16:0/18:1) levels	rs114982089	6	41357003	T	C	0.0103494	-0.371586	0.0739294	5e-07	8222	textfile	0.00306319	25.2568
GCST90200057	1-(1-enyl-palmitoyl)-2-oleoyl-gpc (p-16:0/18:1) levels	rs10275265	7	52510325	A	T	0.443326	-0.0754417	0.0151095	5.94e-07	8222	textfile	0.00302295	24.924
GCST90200057	1-(1-enyl-palmitoyl)-2-oleoyl-gpc (p-16:0/18:1) levels	rs142728037	8	3218666	C	G	0.0788817	0.125166	0.0280805	8.3e-06	8222	textfile	0.00241067	19.8636
GCST90200057	1-(1-enyl-palmitoyl)-2-oleoyl-gpc (p-16:0/18:1) levels	rs116965082	8	122592821	C	T	0.0126698	0.297829	0.0672494	9.48e-06	8222	textfile	0.00237982	19.6088
GCST90200057	1-(1-enyl-palmitoyl)-2-oleoyl-gpc (p-16:0/18:1) levels	rs116973881	9	79698004	T	A	0.0120341	-0.318971	0.0688572	3.62e-06	8222	textfile	0.00260312	21.4535
GCST90200057	1-(1-enyl-palmitoyl)-2-oleoyl-gpc (p-16:0/18:1) levels	rs102275	11	61790331	C	T	0.345934	-0.119552	0.0157297	2.95e-14	8222	textfile	0.00697678	57.752
GCST90200057	1-(1-enyl-palmitoyl)-2-oleoyl-gpc (p-16:0/18:1) levels	rs1077989	14	67509105	C	A	0.476164	-0.0972617	0.0150348	9.86e-11	8222	textfile	0.00506414	41.8391
GCST90200057	1-(1-enyl-palmitoyl)-2-oleoyl-gpc (p-16:0/18:1) levels	rs12880237	14	68155101	G	A	0.674593	0.0712949	0.0160439	8.84e-06	8222	textfile	0.00239595	19.742
GCST90200057	1-(1-enyl-palmitoyl)-2-oleoyl-gpc (p-16:0/18:1) levels	rs67996394	14	99343641	T	A	0.0352619	-0.185472	0.040483	4.62e-06	8222	textfile	0.0025464	20.9848
GCST90200057	1-(1-enyl-palmitoyl)-2-oleoyl-gpc (p-16:0/18:1) levels	rs174418	15	58395404	C	T	0.594668	-0.0835881	0.0156465	9.18e-08	8222	textfile	0.00345917	28.5331
GCST90200057	1-(1-enyl-palmitoyl)-2-oleoyl-gpc (p-16:0/18:1) levels	rs1077834	15	58431280	C	T	0.215964	0.0842522	0.0183737	4.53e-06	8222	textfile	0.00255084	21.0215
GCST90200057	1-(1-enyl-palmitoyl)-2-oleoyl-gpc (p-16:0/18:1) levels	rs3848190	15	80311716	T	A	0.248927	0.0818732	0.0178977	4.77e-06	8222	textfile	0.00253868	20.921
GCST90200057	1-(1-enyl-palmitoyl)-2-oleoyl-gpc (p-16:0/18:1) levels	rs4843128	15	85894538	C	G	0.0362266	-0.186445	0.0402671	3.65e-06	8222	textfile	0.00260071	21.4336
GCST90200057	1-(1-enyl-palmitoyl)-2-oleoyl-gpc (p-16:0/18:1) levels	rs138733313	15	92941697	T	G	0.00832823	-0.387661	0.0829969	3e-06	8222	textfile	0.00264638	21.811
GCST90200057	1-(1-enyl-palmitoyl)-2-oleoyl-gpc (p-16:0/18:1) levels	rs11508026	16	56965416	T	C	0.431411	0.109624	0.0151925	5.37e-13	8222	textfile	0.00629265	52.0532
GCST90200057	1-(1-enyl-palmitoyl)-2-oleoyl-gpc (p-16:0/18:1) levels	rs12326614	18	8794515	A	G	0.343225	0.0701283	0.0157998	9.06e-06	8222	textfile	0.00239038	19.696
GCST90200057	1-(1-enyl-palmitoyl)-2-oleoyl-gpc (p-16:0/18:1) levels	rs8087627	18	25094539	G	C	0.405699	-0.0706102	0.0158986	8.94e-06	8222	textfile	0.00239331	19.7202
GCST90200057	1-(1-enyl-palmitoyl)-2-oleoyl-gpc (p-16:0/18:1) levels	rs7238440	18	25530765	T	C	0.587594	0.0758965	0.015674	1.28e-06	8222	textfile	0.00284361	23.4411
GCST90200061	1-(1-enyl-palmitoyl)-2-oleoyl-GPE (p-16:0/18:1) levels	rs76236163	1	119623830	C	G	0.120736	0.10494	0.0236922	9.45e-06	8264	textfile	0.00236838	19.614
GCST90200061	1-(1-enyl-palmitoyl)-2-oleoyl-GPE (p-16:0/18:1) levels	rs112876557	1	212196979	A	G	0.16596	0.0946919	0.0204598	3.69e-06	8264	textfile	0.00258528	21.415
GCST90200061	1-(1-enyl-palmitoyl)-2-oleoyl-GPE (p-16:0/18:1) levels	rs74962281	2	29988165	A	G	0.0580559	-0.154306	0.03307	3.07e-06	8264	textfile	0.00262763	21.7667
GCST90200061	1-(1-enyl-palmitoyl)-2-oleoyl-GPE (p-16:0/18:1) levels	rs4664114	2	152521945	C	T	0.670045	0.0799043	0.0162935	9.39e-07	8264	textfile	0.00290174	24.044
GCST90200061	1-(1-enyl-palmitoyl)-2-oleoyl-GPE (p-16:0/18:1) levels	rs111394663	2	206770644	A	G	0.225771	-0.0845971	0.0185678	5.21e-06	8264	textfile	0.00250559	20.7532
GCST90200061	1-(1-enyl-palmitoyl)-2-oleoyl-GPE (p-16:0/18:1) levels	rs115713394	3	193125616	A	G	0.0348879	-0.204714	0.0414567	7.89e-07	8264	textfile	0.00294195	24.3781
GCST90200061	1-(1-enyl-palmitoyl)-2-oleoyl-GPE (p-16:0/18:1) levels	rs79091672	6	11165097	G	C	0.0138465	-0.305315	0.0663895	4.25e-06	8264	textfile	0.00255268	21.1443
GCST90200061	1-(1-enyl-palmitoyl)-2-oleoyl-GPE (p-16:0/18:1) levels	rs9267920	6	32238466	T	C	0.152092	0.0948491	0.0213975	9.31e-06	8264	textfile	0.00237202	19.6442
GCST90200061	1-(1-enyl-palmitoyl)-2-oleoyl-GPE (p-16:0/18:1) levels	rs12201824	6	34615243	C	A	0.205314	0.0969977	0.0194661	6.26e-07	8264	textfile	0.00299552	24.8233
GCST90200061	1-(1-enyl-palmitoyl)-2-oleoyl-GPE (p-16:0/18:1) levels	rs113874831	6	53182555	A	G	0.0350675	-0.198753	0.0417302	1.91e-06	8264	textfile	0.00273745	22.6789
GCST90200061	1-(1-enyl-palmitoyl)-2-oleoyl-GPE (p-16:0/18:1) levels	rs3778183	6	83950315	G	A	0.0360399	-0.185335	0.0413053	7.22e-06	8264	textfile	0.00243028	20.1279
GCST90200061	1-(1-enyl-palmitoyl)-2-oleoyl-GPE (p-16:0/18:1) levels	rs76015469	8	3630579	C	T	0.0452821	-0.16473	0.0370978	8.98e-06	8264	textfile	0.00238026	19.7126
GCST90200061	1-(1-enyl-palmitoyl)-2-oleoyl-GPE (p-16:0/18:1) levels	rs148925249	8	64658703	T	C	0.018972	0.269886	0.0568336	2.05e-06	8264	textfile	0.0027213	22.5447
GCST90200061	1-(1-enyl-palmitoyl)-2-oleoyl-GPE (p-16:0/18:1) levels	rs35123073	8	128447767	T	A	0.175096	-0.10288	0.0208299	7.85e-07	8264	textfile	0.00294318	24.3884
GCST90200061	1-(1-enyl-palmitoyl)-2-oleoyl-GPE (p-16:0/18:1) levels	rs140534187	11	63442006	C	A	0.0116576	0.320021	0.0716497	7.95e-06	8264	textfile	0.00240819	19.9445
GCST90200061	1-(1-enyl-palmitoyl)-2-oleoyl-GPE (p-16:0/18:1) levels	rs1793064	11	106673156	T	C	0.243397	0.0800676	0.0179878	8.54e-06	8264	textfile	0.00239181	19.8085
GCST90200061	1-(1-enyl-palmitoyl)-2-oleoyl-GPE (p-16:0/18:1) levels	rs881084	13	27772512	T	C	0.153283	0.0969304	0.0215247	6.69e-06	8264	textfile	0.00244789	20.2741
GCST90200061	1-(1-enyl-palmitoyl)-2-oleoyl-GPE (p-16:0/18:1) levels	rs140460278	13	61400525	T	C	0.0102648	0.3476	0.0748714	3.44e-06	8264	textfile	0.00260139	21.5488
GCST90200061	1-(1-enyl-palmitoyl)-2-oleoyl-GPE (p-16:0/18:1) levels	rs533107131	13	63057468	A	G	0.0074654	-0.445741	0.0895847	6.5e-07	8264	textfile	0.00298681	24.751
GCST90200061	1-(1-enyl-palmitoyl)-2-oleoyl-GPE (p-16:0/18:1) levels	rs6572232	14	43980389	G	A	0.141665	-0.102313	0.022097	3.65e-06	8264	textfile	0.00258749	21.4333
GCST90200061	1-(1-enyl-palmitoyl)-2-oleoyl-GPE (p-16:0/18:1) levels	rs76954286	14	56504560	T	C	0.0422877	-0.169439	0.0379107	7.84e-06	8264	textfile	0.00241137	19.9709
GCST90200061	1-(1-enyl-palmitoyl)-2-oleoyl-GPE (p-16:0/18:1) levels	rs76918937	15	54465777	G	A	0.0155039	0.292919	0.0616317	2.01e-06	8264	textfile	0.00272591	22.583
GCST90200061	1-(1-enyl-palmitoyl)-2-oleoyl-GPE (p-16:0/18:1) levels	rs7183707	15	90340501	T	G	0.28982	-0.0762051	0.0168874	6.41e-06	8264	textfile	0.00245801	20.3581
GCST90200061	1-(1-enyl-palmitoyl)-2-oleoyl-GPE (p-16:0/18:1) levels	rs73243733	16	84404524	C	G	0.0194063	-0.258854	0.0561436	4.02e-06	8264	textfile	0.00256568	21.2522
GCST90200061	1-(1-enyl-palmitoyl)-2-oleoyl-GPE (p-16:0/18:1) levels	rs186029333	17	59309110	G	A	0.0106086	0.369815	0.0744814	6.86e-07	8264	textfile	0.00297433	24.6472
GCST90200061	1-(1-enyl-palmitoyl)-2-oleoyl-GPE (p-16:0/18:1) levels	rs73423516	18	33391241	C	T	0.138919	-0.100921	0.0220975	4.95e-06	8264	textfile	0.00251763	20.8532
GCST90200061	1-(1-enyl-palmitoyl)-2-oleoyl-GPE (p-16:0/18:1) levels	rs190712692	19	44921921	A	G	0.0576526	0.156391	0.0331249	2.34e-06	8264	textfile	0.00269001	22.2848
GCST90200061	1-(1-enyl-palmitoyl)-2-oleoyl-GPE (p-16:0/18:1) levels	rs3826886	19	55229837	A	G	0.160306	-0.157905	0.0210476	6.27e-14	8264	textfile	0.0067647	56.2706
GCST90200061	1-(1-enyl-palmitoyl)-2-oleoyl-GPE (p-16:0/18:1) levels	rs408006	20	57956226	G	A	0.690415	-0.0781536	0.0171227	5.01e-06	8264	textfile	0.0025146	20.828
GCST90200061	1-(1-enyl-palmitoyl)-2-oleoyl-GPE (p-16:0/18:1) levels	rs2835216	21	35991087	G	A	0.068124	-0.134923	0.0302436	8.15e-06	8264	textfile	0.00240254	19.8976
GCST90200061	1-(1-enyl-palmitoyl)-2-oleoyl-GPE (p-16:0/18:1) levels	rs9621844	22	34085619	T	C	0.332466	-0.0748325	0.0164482	5.37e-06	8264	textfile	0.00249843	20.6937
GCST90200070	1-(1-enyl-palmitoyl)-2-palmitoleoyl-GPC (P-16:0/16:1) levels	rs10518473	1	74686502	C	T	0.0791084	-0.135968	0.0277516	9.61e-07	8083	textfile	0.00296099	23.9988
GCST90200070	1-(1-enyl-palmitoyl)-2-palmitoleoyl-GPC (P-16:0/16:1) levels	rs72694640	1	111979874	C	T	0.0821304	-0.128	0.0274209	3.04e-06	8083	textfile	0.00268853	21.7846
GCST90200070	1-(1-enyl-palmitoyl)-2-palmitoleoyl-GPC (P-16:0/16:1) levels	rs1260326	2	27508073	C	T	0.586186	0.0955316	0.0152093	3.36e-10	8083	textfile	0.00485723	39.4428
GCST90200070	1-(1-enyl-palmitoyl)-2-palmitoleoyl-GPC (P-16:0/16:1) levels	rs10197143	2	145397779	C	T	0.418732	0.0721125	0.0152204	2.16e-06	8083	textfile	0.00276944	22.442
GCST90200070	1-(1-enyl-palmitoyl)-2-palmitoleoyl-GPC (P-16:0/16:1) levels	rs12473718	2	234223859	A	G	0.520859	0.0723273	0.0148833	1.18e-06	8083	textfile	0.00291317	23.6101
GCST90200070	1-(1-enyl-palmitoyl)-2-palmitoleoyl-GPC (P-16:0/16:1) levels	rs67466574	2	238779480	A	G	0.0896641	-0.129023	0.0260138	7.06e-07	8083	textfile	0.00303413	24.5934
GCST90200070	1-(1-enyl-palmitoyl)-2-palmitoleoyl-GPC (P-16:0/16:1) levels	rs854215	3	45338105	A	G	0.555952	-0.0715474	0.0152727	2.8e-06	8083	textfile	0.00270773	21.9406
GCST90200070	1-(1-enyl-palmitoyl)-2-palmitoleoyl-GPC (P-16:0/16:1) levels	rs13112336	4	101669882	C	T	0.0915737	-0.11817	0.0260221	5.6e-06	8083	textfile	0.00254478	20.6169
GCST90200070	1-(1-enyl-palmitoyl)-2-palmitoleoyl-GPC (P-16:0/16:1) levels	rs458334	5	1429978	G	A	0.434843	-0.0722381	0.0150294	1.54e-06	8083	textfile	0.00284995	23.0963
GCST90200070	1-(1-enyl-palmitoyl)-2-palmitoleoyl-GPC (P-16:0/16:1) levels	rs55959162	5	2759487	G	T	0.124313	-0.10892	0.0226901	1.58e-06	8083	textfile	0.00284272	23.0375
GCST90200070	1-(1-enyl-palmitoyl)-2-palmitoleoyl-GPC (P-16:0/16:1) levels	rs10063020	5	4580921	T	C	0.0817731	0.129811	0.0271021	1.67e-06	8083	textfile	0.00283018	22.9356
GCST90200070	1-(1-enyl-palmitoyl)-2-palmitoleoyl-GPC (P-16:0/16:1) levels	rs13179609	5	125172154	A	C	0.331284	-0.0763407	0.0158342	1.43e-06	8083	textfile	0.00286748	23.2387
GCST90200070	1-(1-enyl-palmitoyl)-2-palmitoleoyl-GPC (P-16:0/16:1) levels	rs114982089	6	41357003	T	C	0.0104657	-0.329002	0.0732626	7.1e-06	8083	textfile	0.00248873	20.1616
GCST90200070	1-(1-enyl-palmitoyl)-2-palmitoleoyl-GPC (P-16:0/16:1) levels	rs139456381	6	114684375	T	C	0.0118262	-0.312236	0.0696087	7.27e-06	8083	textfile	0.00248306	20.1155
GCST90200070	1-(1-enyl-palmitoyl)-2-palmitoleoyl-GPC (P-16:0/16:1) levels	rs141807714	6	150738160	T	C	0.0116467	0.334158	0.0701408	1.9e-06	8083	textfile	0.00280009	22.6911
GCST90200070	1-(1-enyl-palmitoyl)-2-palmitoleoyl-GPC (P-16:0/16:1) levels	rs10275265	7	52510325	A	T	0.443217	-0.0674323	0.0150563	7.51e-06	8083	textfile	0.00247543	20.0536
GCST90200070	1-(1-enyl-palmitoyl)-2-palmitoleoyl-GPC (P-16:0/16:1) levels	rs13247874	7	73596112	T	C	0.191233	0.0855748	0.0190763	7.26e-06	8083	textfile	0.00248342	20.1185
GCST90200070	1-(1-enyl-palmitoyl)-2-palmitoleoyl-GPC (P-16:0/16:1) levels	rs997597	8	87178323	A	G	0.243001	0.0791708	0.0176267	7.07e-06	8083	textfile	0.00248962	20.1688
GCST90200070	1-(1-enyl-palmitoyl)-2-palmitoleoyl-GPC (P-16:0/16:1) levels	rs1478110	9	1721478	C	T	0.526178	0.071011	0.0150469	2.37e-06	8083	textfile	0.00274783	22.2664
GCST90200070	1-(1-enyl-palmitoyl)-2-palmitoleoyl-GPC (P-16:0/16:1) levels	rs7868992	9	114228791	A	G	0.711195	0.0730861	0.0163709	8.03e-06	8083	textfile	0.0024597	19.9259
GCST90200070	1-(1-enyl-palmitoyl)-2-palmitoleoyl-GPC (P-16:0/16:1) levels	rs72782793	10	8041061	C	T	0.185082	0.0873557	0.0192956	5.98e-06	8083	textfile	0.00252926	20.4908
GCST90200070	1-(1-enyl-palmitoyl)-2-palmitoleoyl-GPC (P-16:0/16:1) levels	rs112420075	10	25497213	T	A	0.016367	0.279887	0.0593212	2.38e-06	8083	textfile	0.00274649	22.2555
GCST90200070	1-(1-enyl-palmitoyl)-2-palmitoleoyl-GPC (P-16:0/16:1) levels	rs4418728	10	93079967	T	G	0.454925	0.0796715	0.0149869	1.06e-07	8083	textfile	0.00348413	28.2537
GCST90200070	1-(1-enyl-palmitoyl)-2-palmitoleoyl-GPC (P-16:0/16:1) levels	rs603424	10	100315722	A	G	0.176266	-0.171435	0.019535	1.7e-18	8083	textfile	0.00943803	76.9954
GCST90200070	1-(1-enyl-palmitoyl)-2-palmitoleoyl-GPC (P-16:0/16:1) levels	rs102275	11	61790331	C	T	0.34613	-0.110206	0.015681	2.1e-12	8083	textfile	0.00607358	49.3805
GCST90200070	1-(1-enyl-palmitoyl)-2-palmitoleoyl-GPC (P-16:0/16:1) levels	rs964184	11	116778201	C	G	0.869492	0.103049	0.0221842	3.4e-06	8083	textfile	0.00266238	21.5721
GCST90200070	1-(1-enyl-palmitoyl)-2-palmitoleoyl-GPC (P-16:0/16:1) levels	rs4372543	12	32206685	G	C	0.373442	-0.0769517	0.0155192	7.1e-07	8083	textfile	0.00303254	24.5805
GCST90200070	1-(1-enyl-palmitoyl)-2-palmitoleoyl-GPC (P-16:0/16:1) levels	rs7302790	12	103869702	A	G	0.0624149	0.138987	0.0309859	7.27e-06	8083	textfile	0.00248295	20.1147
GCST90200070	1-(1-enyl-palmitoyl)-2-palmitoleoyl-GPC (P-16:0/16:1) levels	rs75489369	12	108282504	A	C	0.0508874	-0.152315	0.0337616	6.44e-06	8083	textfile	0.00251174	20.3485
GCST90200070	1-(1-enyl-palmitoyl)-2-palmitoleoyl-GPC (P-16:0/16:1) levels	rs7332107	13	46034756	A	T	0.691569	0.0740576	0.0166511	8.68e-06	8083	textfile	0.00244129	19.7763
GCST90200070	1-(1-enyl-palmitoyl)-2-palmitoleoyl-GPC (P-16:0/16:1) levels	rs72718478	14	66081506	G	C	0.0181694	-0.27889	0.0560101	6.38e-07	8083	textfile	0.00305795	24.7871
GCST90200070	1-(1-enyl-palmitoyl)-2-palmitoleoyl-GPC (P-16:0/16:1) levels	rs74631176	14	66889251	A	C	0.0355235	-0.188723	0.0402986	2.83e-06	8083	textfile	0.00270595	21.9261
GCST90200070	1-(1-enyl-palmitoyl)-2-palmitoleoyl-GPC (P-16:0/16:1) levels	rs113385668	14	67468876	C	T	0.0404207	0.186081	0.0386841	1.51e-06	8083	textfile	0.00285447	23.133
GCST90200070	1-(1-enyl-palmitoyl)-2-palmitoleoyl-GPC (P-16:0/16:1) levels	rs1077989	14	67509105	C	A	0.477125	-0.329199	0.0145526	2.67e-113	8083	textfile	0.0595393	511.597
GCST90200070	1-(1-enyl-palmitoyl)-2-palmitoleoyl-GPC (P-16:0/16:1) levels	rs146800521	14	68095151	G	A	0.0308304	-0.272882	0.0428009	1.82e-10	8083	textfile	0.00500372	40.6384
GCST90200070	1-(1-enyl-palmitoyl)-2-palmitoleoyl-GPC (P-16:0/16:1) levels	rs408156	14	68114539	A	G	0.227524	-0.100958	0.0178246	1.48e-08	8083	textfile	0.0039532	32.0726
GCST90200070	1-(1-enyl-palmitoyl)-2-palmitoleoyl-GPC (P-16:0/16:1) levels	rs174418	15	58395404	C	T	0.595054	-0.0877125	0.0155764	1.79e-08	8083	textfile	0.00390765	31.7016
GCST90200070	1-(1-enyl-palmitoyl)-2-palmitoleoyl-GPC (P-16:0/16:1) levels	rs197055	16	1081175	A	C	0.15843	-0.093996	0.0204951	4.51e-06	8083	textfile	0.00259548	21.0286
GCST90200070	1-(1-enyl-palmitoyl)-2-palmitoleoyl-GPC (P-16:0/16:1) levels	rs17231506	16	56960616	T	C	0.325087	0.124433	0.0158322	3.86e-15	8083	textfile	0.0075842	61.7563
GCST90200070	1-(1-enyl-palmitoyl)-2-palmitoleoyl-GPC (P-16:0/16:1) levels	rs58501936	18	41802232	G	A	0.0536446	-0.155742	0.0332405	2.8e-06	8083	textfile	0.00270848	21.9467
GCST90200083	1-(1-enyl-palmitoyl)-2-palmitoyl-GPC (P-16:0/16:0) levels	rs4528097	1	166069558	C	G	0.0879357	0.138866	0.0272827	3.58e-07	8266	textfile	0.00312437	25.9007
GCST90200083	1-(1-enyl-palmitoyl)-2-palmitoyl-GPC (P-16:0/16:0) levels	rs10800887	1	202955808	C	T	0.370929	0.0743202	0.0158633	2.8e-06	8266	textfile	0.00264838	21.9443
GCST90200083	1-(1-enyl-palmitoyl)-2-palmitoyl-GPC (P-16:0/16:0) levels	rs1260338	2	27402794	G	A	0.43369	0.0890243	0.0156137	1.19e-08	8266	textfile	0.00391747	32.5013
GCST90200083	1-(1-enyl-palmitoyl)-2-palmitoyl-GPC (P-16:0/16:0) levels	rs112774387	2	100140656	G	A	0.0126521	-0.314066	0.0693471	5.93e-06	8266	textfile	0.00247522	20.506
GCST90200083	1-(1-enyl-palmitoyl)-2-palmitoyl-GPC (P-16:0/16:0) levels	rs11725288	4	57284038	T	C	0.146911	-0.0984182	0.0220785	8.29e-06	8266	textfile	0.00239813	19.8658
GCST90200083	1-(1-enyl-palmitoyl)-2-palmitoyl-GPC (P-16:0/16:0) levels	rs2254408	5	1442859	A	C	0.541779	0.0773869	0.0152534	3.91e-07	8266	textfile	0.00310424	25.7334
GCST90200083	1-(1-enyl-palmitoyl)-2-palmitoyl-GPC (P-16:0/16:0) levels	rs55959162	5	2759487	G	T	0.123992	-0.115546	0.023368	7.63e-07	8266	textfile	0.00294909	24.4434
GCST90200083	1-(1-enyl-palmitoyl)-2-palmitoyl-GPC (P-16:0/16:0) levels	rs247589	5	4895564	C	T	0.539103	-0.0707516	0.0159053	8.65e-06	8266	textfile	0.00238811	19.7826
GCST90200083	1-(1-enyl-palmitoyl)-2-palmitoyl-GPC (P-16:0/16:0) levels	rs149956579	5	12716915	A	G	0.0108908	0.338494	0.0744015	5.38e-06	8266	textfile	0.0024978	20.6935
GCST90200083	1-(1-enyl-palmitoyl)-2-palmitoyl-GPC (P-16:0/16:0) levels	rs10463719	5	119587608	A	G	0.362324	0.075199	0.0158685	2.15e-06	8266	textfile	0.00270943	22.4516
GCST90200083	1-(1-enyl-palmitoyl)-2-palmitoyl-GPC (P-16:0/16:0) levels	rs13179609	5	125172154	A	C	0.330512	-0.0742268	0.0163336	5.51e-06	8266	textfile	0.00249218	20.6468
GCST90200083	1-(1-enyl-palmitoyl)-2-palmitoyl-GPC (P-16:0/16:0) levels	rs111513209	5	148571904	C	A	0.0174744	-0.261547	0.0589096	9e-06	8266	textfile	0.00237902	19.7071
GCST90200083	1-(1-enyl-palmitoyl)-2-palmitoyl-GPC (P-16:0/16:0) levels	rs35657538	5	176578194	T	G	0.0426305	-0.175005	0.0376975	3.44e-06	8266	textfile	0.00260046	21.5462
GCST90200083	1-(1-enyl-palmitoyl)-2-palmitoyl-GPC (P-16:0/16:0) levels	rs115179317	6	47476569	C	A	0.0224215	0.26404	0.0523603	4.59e-07	8266	textfile	0.00306694	25.4232
GCST90200083	1-(1-enyl-palmitoyl)-2-palmitoyl-GPC (P-16:0/16:0) levels	rs113965222	6	95536861	T	A	0.0462256	0.168941	0.0367342	4.25e-06	8266	textfile	0.00255225	21.1458
GCST90200083	1-(1-enyl-palmitoyl)-2-palmitoyl-GPC (P-16:0/16:0) levels	rs1146040	7	40718068	A	G	0.268308	-0.0820967	0.0176837	3.44e-06	8266	textfile	0.00260063	21.5477
GCST90200083	1-(1-enyl-palmitoyl)-2-palmitoyl-GPC (P-16:0/16:0) levels	rs10275265	7	52510325	A	T	0.442658	-0.069782	0.0155069	6.79e-06	8266	textfile	0.00244387	20.2457
GCST90200083	1-(1-enyl-palmitoyl)-2-palmitoyl-GPC (P-16:0/16:0) levels	rs62481805	7	147083329	C	T	0.0385733	0.177738	0.0396607	7.41e-06	8266	textfile	0.00242377	20.0787
GCST90200083	1-(1-enyl-palmitoyl)-2-palmitoyl-GPC (P-16:0/16:0) levels	rs12544703	8	58397865	G	A	0.183276	-0.113683	0.0200929	1.53e-08	8266	textfile	0.00385773	32.0037
GCST90200083	1-(1-enyl-palmitoyl)-2-palmitoyl-GPC (P-16:0/16:0) levels	rs3018938	8	106862336	G	C	0.440427	-0.0686752	0.0155084	9.5e-06	8266	textfile	0.00236669	19.6047
GCST90200083	1-(1-enyl-palmitoyl)-2-palmitoyl-GPC (P-16:0/16:0) levels	rs112420075	10	25497213	T	A	0.0164282	0.271879	0.0609932	8.29e-06	8266	textfile	0.00239801	19.8648
GCST90200083	1-(1-enyl-palmitoyl)-2-palmitoyl-GPC (P-16:0/16:0) levels	rs191264013	10	53696440	A	G	0.0167334	0.269883	0.0602311	7.44e-06	8266	textfile	0.00242304	20.0726
GCST90200083	1-(1-enyl-palmitoyl)-2-palmitoyl-GPC (P-16:0/16:0) levels	rs2068888	10	93079885	A	G	0.455882	0.073449	0.0153849	1.81e-06	8266	textfile	0.00274974	22.7865
GCST90200083	1-(1-enyl-palmitoyl)-2-palmitoyl-GPC (P-16:0/16:0) levels	rs55808498	10	114989023	T	C	0.00933333	-0.359926	0.0792776	5.62e-06	8266	textfile	0.00248742	20.6073
GCST90200083	1-(1-enyl-palmitoyl)-2-palmitoyl-GPC (P-16:0/16:0) levels	rs102275	11	61790331	C	T	0.345968	-0.168221	0.0160894	1.38e-25	8266	textfile	0.0130521	109.289
GCST90200083	1-(1-enyl-palmitoyl)-2-palmitoyl-GPC (P-16:0/16:0) levels	rs4372543	12	32206685	G	C	0.373554	-0.0772399	0.0159661	1.31e-06	8266	textfile	0.00282334	23.3981
GCST90200083	1-(1-enyl-palmitoyl)-2-palmitoyl-GPC (P-16:0/16:0) levels	rs35831868	12	57626577	G	A	0.213245	0.0833755	0.0187593	8.81e-06	8266	textfile	0.00238403	19.7487
GCST90200083	1-(1-enyl-palmitoyl)-2-palmitoyl-GPC (P-16:0/16:0) levels	rs117437816	14	66068714	A	G	0.0300315	0.201044	0.0446888	6.84e-06	8266	textfile	0.00244246	20.2339
GCST90200083	1-(1-enyl-palmitoyl)-2-palmitoyl-GPC (P-16:0/16:0) levels	rs74631176	14	66889251	A	C	0.0358314	-0.202904	0.0412865	8.9e-07	8266	textfile	0.00291342	24.1468
GCST90200083	1-(1-enyl-palmitoyl)-2-palmitoyl-GPC (P-16:0/16:0) levels	rs113385668	14	67468876	C	T	0.0399727	0.246398	0.0400211	7.43e-10	8266	textfile	0.00456472	37.8958
GCST90200083	1-(1-enyl-palmitoyl)-2-palmitoyl-GPC (P-16:0/16:0) levels	rs2145466	14	67481782	T	C	0.0963516	-0.124214	0.0263227	2.37e-06	8266	textfile	0.00268668	22.2626
GCST90200083	1-(1-enyl-palmitoyl)-2-palmitoyl-GPC (P-16:0/16:0) levels	rs1077989	14	67509105	C	A	0.476476	-0.356841	0.0149615	9.99e-126	8266	textfile	0.0643873	568.714
GCST90200083	1-(1-enyl-palmitoyl)-2-palmitoyl-GPC (P-16:0/16:0) levels	rs2273593	14	67570136	C	G	0.267954	-0.104667	0.017542	2.42e-09	8266	textfile	0.00428844	35.5923
GCST90200083	1-(1-enyl-palmitoyl)-2-palmitoyl-GPC (P-16:0/16:0) levels	rs12880237	14	68155101	G	A	0.674197	0.108792	0.0164294	3.55e-11	8266	textfile	0.00527664	43.8375
GCST90200083	1-(1-enyl-palmitoyl)-2-palmitoyl-GPC (P-16:0/16:0) levels	rs117930276	14	68397969	A	G	0.0333051	-0.20475	0.0425092	1.46e-06	8266	textfile	0.00279878	23.1941
GCST90200083	1-(1-enyl-palmitoyl)-2-palmitoyl-GPC (P-16:0/16:0) levels	rs174418	15	58395404	C	T	0.594647	-0.108969	0.01603	1.06e-11	8266	textfile	0.00555933	46.1991
GCST90200083	1-(1-enyl-palmitoyl)-2-palmitoyl-GPC (P-16:0/16:0) levels	rs2070895	15	58431740	A	G	0.21591	0.106229	0.0188428	1.72e-08	8266	textfile	0.0038303	31.7753
GCST90200083	1-(1-enyl-palmitoyl)-2-palmitoyl-GPC (P-16:0/16:0) levels	rs138733313	15	92941697	T	G	0.00816277	-0.391073	0.0860027	5.44e-06	8266	textfile	0.00249523	20.6722
GCST90200083	1-(1-enyl-palmitoyl)-2-palmitoyl-GPC (P-16:0/16:0) levels	rs12149545	16	56959249	A	G	0.317989	0.144329	0.0164004	1.36e-18	8266	textfile	0.00928224	77.4271
GCST90200083	1-(1-enyl-palmitoyl)-2-palmitoyl-GPC (P-16:0/16:0) levels	rs141634832	18	15322801	C	T	0.0167959	-0.278116	0.0618023	6.79e-06	8266	textfile	0.00244391	20.2459
GCST90200083	1-(1-enyl-palmitoyl)-2-palmitoyl-GPC (P-16:0/16:0) levels	rs11665175	18	44777095	A	C	0.244039	-0.0887872	0.0182509	1.15e-06	8266	textfile	0.00285493	23.6607
GCST90200083	1-(1-enyl-palmitoyl)-2-palmitoyl-GPC (P-16:0/16:0) levels	rs117462679	19	55884699	C	T	0.0159926	0.285761	0.0604609	2.29e-06	8266	textfile	0.00269519	22.3332
GCST90200083	1-(1-enyl-palmitoyl)-2-palmitoyl-GPC (P-16:0/16:0) levels	rs310643	20	63530360	T	C	0.0811512	-0.126785	0.0282847	7.38e-06	8266	textfile	0.00242484	20.0876
GCST90199899	1-(1-enyl-palmitoyl)-GPC (p-16:0) levels	rs61781291	1	39936166	A	T	0.253023	0.133324	0.0178647	8.46e-14	8170	textfile	0.006771	55.6825
GCST90199899	1-(1-enyl-palmitoyl)-GPC (p-16:0) levels	rs6692150	1	187401964	C	A	0.752377	0.0806223	0.0181536	8.95e-06	8170	textfile	0.00240833	19.7187
GCST90199899	1-(1-enyl-palmitoyl)-GPC (p-16:0) levels	rs12987874	2	165156288	C	T	0.409916	0.072177	0.0161349	7.7e-06	8170	textfile	0.00244332	20.0059
GCST90199899	1-(1-enyl-palmitoyl)-GPC (p-16:0) levels	rs569415514	2	228691335	C	T	0.00871123	0.383464	0.0815837	2.6e-06	8170	textfile	0.00269679	22.087
GCST90199899	1-(1-enyl-palmitoyl)-GPC (p-16:0) levels	rs6744284	2	233716651	T	C	0.290154	-0.076966	0.0172755	8.38e-06	8170	textfile	0.0024236	19.844
GCST90199899	1-(1-enyl-palmitoyl)-GPC (p-16:0) levels	rs9808956	3	12174156	G	A	0.0993747	0.114508	0.0257028	8.39e-06	8170	textfile	0.00242345	19.8429
GCST90199899	1-(1-enyl-palmitoyl)-GPC (p-16:0) levels	rs79879633	3	181575675	A	G	0.0542086	-0.152695	0.0344215	9.16e-06	8170	textfile	0.00240283	19.6736
GCST90199899	1-(1-enyl-palmitoyl)-GPC (p-16:0) levels	rs143269888	5	10003001	G	T	0.0323728	-0.201471	0.0436567	3.93e-06	8170	textfile	0.00259998	21.292
GCST90199899	1-(1-enyl-palmitoyl)-GPC (p-16:0) levels	rs299362	5	134985856	A	G	0.888736	-0.116002	0.0254604	5.21e-06	8170	textfile	0.00253441	20.7536
GCST90199899	1-(1-enyl-palmitoyl)-GPC (p-16:0) levels	rs199959058	5	161072204	T	C	0.321199	0.0765338	0.0166036	4.04e-06	8170	textfile	0.00259389	21.242
GCST90199899	1-(1-enyl-palmitoyl)-GPC (p-16:0) levels	rs56001438	6	153254016	T	C	0.0295307	-0.206122	0.0458772	7.03e-06	8170	textfile	0.00246468	20.1813
GCST90199899	1-(1-enyl-palmitoyl)-GPC (p-16:0) levels	rs75033875	7	47225688	G	T	0.0389045	0.176886	0.0398759	9.17e-06	8170	textfile	0.0024027	19.6725
GCST90199899	1-(1-enyl-palmitoyl)-GPC (p-16:0) levels	rs62460125	7	56365926	C	T	0.932763	0.1521	0.0308584	8.27e-07	8170	textfile	0.00296483	24.2888
GCST90199899	1-(1-enyl-palmitoyl)-GPC (p-16:0) levels	rs146372921	8	38795231	T	C	0.00926835	0.37209	0.0811314	4.51e-06	8170	textfile	0.00256791	21.0287
GCST90199899	1-(1-enyl-palmitoyl)-GPC (p-16:0) levels	rs73721339	8	139055133	A	C	0.0647806	0.147702	0.0311551	2.13e-06	8170	textfile	0.00274346	22.4703
GCST90199899	1-(1-enyl-palmitoyl)-GPC (p-16:0) levels	rs12547067	8	141188171	A	G	0.169325	0.0979234	0.0214163	4.82e-06	8170	textfile	0.00255242	20.9015
GCST90199899	1-(1-enyl-palmitoyl)-GPC (p-16:0) levels	rs34799273	10	104205138	G	A	0.19095	-0.0876843	0.0196537	8.14e-06	8170	textfile	0.00243039	19.8998
GCST90199899	1-(1-enyl-palmitoyl)-GPC (p-16:0) levels	rs174560	11	61814292	C	T	0.307267	-0.172408	0.0166804	4.85e-25	8170	textfile	0.0129074	106.806
GCST90199899	1-(1-enyl-palmitoyl)-GPC (p-16:0) levels	rs12800420	11	64446159	C	G	0.0100601	-0.354179	0.0774325	4.78e-06	8170	textfile	0.00255427	20.9167
GCST90199899	1-(1-enyl-palmitoyl)-GPC (p-16:0) levels	rs2271450	11	65204883	T	A	0.376891	-0.0727108	0.0161402	6.64e-06	8170	textfile	0.00247788	20.2896
GCST90199899	1-(1-enyl-palmitoyl)-GPC (p-16:0) levels	rs61916719	12	721129	T	C	0.59624	0.0720645	0.0161398	8.01e-06	8170	textfile	0.00243425	19.9315
GCST90199899	1-(1-enyl-palmitoyl)-GPC (p-16:0) levels	rs2766114	13	23343458	A	G	0.282544	0.0828054	0.0172593	1.6e-06	8170	textfile	0.00280949	23.0125
GCST90199899	1-(1-enyl-palmitoyl)-GPC (p-16:0) levels	rs77107962	13	30165627	T	C	0.0318249	-0.213641	0.0442542	1.38e-06	8170	textfile	0.00284447	23.2999
GCST90199899	1-(1-enyl-palmitoyl)-GPC (p-16:0) levels	rs1077989	14	67509105	C	A	0.477068	-0.099282	0.0155086	1.54e-10	8170	textfile	0.00499115	40.9722
GCST90199899	1-(1-enyl-palmitoyl)-GPC (p-16:0) levels	rs114816999	14	67712562	T	C	0.0417127	-0.178758	0.0386098	3.66e-06	8170	textfile	0.00261683	21.4304
GCST90199899	1-(1-enyl-palmitoyl)-GPC (p-16:0) levels	rs4786957	16	7000761	C	T	0.463969	0.0724467	0.0163825	9.77e-06	8170	textfile	0.0023879	19.5511
GCST90199899	1-(1-enyl-palmitoyl)-GPC (p-16:0) levels	rs62036205	16	78841158	C	A	0.0919397	-0.127101	0.0271362	2.82e-06	8170	textfile	0.00267802	21.9328
GCST90199899	1-(1-enyl-palmitoyl)-GPC (p-16:0) levels	rs12921296	16	83938887	A	G	0.182755	-0.0957455	0.0206375	3.49e-06	8170	textfile	0.00262759	21.5187
GCST90199899	1-(1-enyl-palmitoyl)-GPC (p-16:0) levels	rs113504580	17	11062189	T	C	0.00442641	0.521332	0.116926	8.25e-06	8170	textfile	0.00242733	19.8747
GCST90199899	1-(1-enyl-palmitoyl)-GPC (p-16:0) levels	rs3910162	18	41797838	G	A	0.169472	-0.091817	0.0206236	8.51e-06	8170	textfile	0.00242015	19.8158
GCST90199899	1-(1-enyl-palmitoyl)-GPC (p-16:0) levels	rs7262063	20	39061592	A	G	0.511945	-0.0696731	0.0154664	6.64e-06	8170	textfile	0.00247772	20.2883
GCST90199899	1-(1-enyl-palmitoyl)-GPC (p-16:0) levels	rs80319729	21	22322958	T	C	0.0729972	-0.134795	0.0298313	6.23e-06	8170	textfile	0.00249286	20.4125
GCST90199899	1-(1-enyl-palmitoyl)-GPC (p-16:0) levels	rs113633706	22	17392279	A	G	0.0252705	0.220108	0.0496225	9.18e-06	8170	textfile	0.00240241	19.6702
GCST90199906	1-(1-enyl-palmitoyl)-GPE (p-16:0) levels	rs77692382	1	39941043	T	C	0.249263	0.0982977	0.0179868	4.63e-08	8227	textfile	0.00361713	29.8589
GCST90199906	1-(1-enyl-palmitoyl)-GPE (p-16:0) levels	rs76885665	1	46449028	A	C	0.00912631	-0.363158	0.0817259	8.85e-06	8227	textfile	0.00239436	19.7409
GCST90199906	1-(1-enyl-palmitoyl)-GPE (p-16:0) levels	rs77832879	2	41823048	G	T	0.0155295	-0.292015	0.0619621	2.44e-06	8227	textfile	0.00269244	22.2051
GCST90199906	1-(1-enyl-palmitoyl)-GPE (p-16:0) levels	rs7693006	4	44882653	G	T	0.939626	0.145081	0.0326295	8.74e-06	8227	textfile	0.00239727	19.7649
GCST90199906	1-(1-enyl-palmitoyl)-GPE (p-16:0) levels	rs111296862	5	20037130	A	G	0.0187439	-0.302556	0.0569972	1.11e-07	8227	textfile	0.00341333	28.1708
GCST90199906	1-(1-enyl-palmitoyl)-GPE (p-16:0) levels	rs79871490	5	38386076	A	G	0.152453	0.104884	0.0219233	1.72e-06	8227	textfile	0.00277433	22.8824
GCST90199906	1-(1-enyl-palmitoyl)-GPE (p-16:0) levels	rs12525532	6	35037042	T	C	0.36959	-0.0721024	0.0161927	8.48e-06	8227	textfile	0.00240422	19.8224
GCST90199906	1-(1-enyl-palmitoyl)-GPE (p-16:0) levels	rs4715365	6	52926962	T	C	0.0519975	0.159553	0.0354557	6.79e-06	8227	textfile	0.00245544	20.2457
GCST90199906	1-(1-enyl-palmitoyl)-GPE (p-16:0) levels	rs118097029	6	116329030	C	T	0.0182548	-0.258965	0.0571568	5.88e-06	8227	textfile	0.00248899	20.523
GCST90199906	1-(1-enyl-palmitoyl)-GPE (p-16:0) levels	rs9387924	6	121170980	G	A	0.845423	-0.0950185	0.0214438	9.38e-06	8227	textfile	0.00238087	19.6294
GCST90199906	1-(1-enyl-palmitoyl)-GPE (p-16:0) levels	rs116881245	7	114098302	A	G	0.0100683	-0.344308	0.0775196	8.93e-06	8227	textfile	0.00239216	19.7227
GCST90199906	1-(1-enyl-palmitoyl)-GPE (p-16:0) levels	rs11204144	8	20972449	T	C	0.0330811	0.193383	0.0435695	9.06e-06	8227	textfile	0.00238886	19.6954
GCST90199906	1-(1-enyl-palmitoyl)-GPE (p-16:0) levels	rs75346547	8	73423781	T	C	0.0175268	0.279273	0.05885	2.08e-06	8227	textfile	0.00272983	22.5143
GCST90199906	1-(1-enyl-palmitoyl)-GPE (p-16:0) levels	rs117167063	9	21527964	A	G	0.0225989	-0.237905	0.0523132	5.42e-06	8227	textfile	0.00250757	20.6766
GCST90199906	1-(1-enyl-palmitoyl)-GPE (p-16:0) levels	rs72745785	9	87484558	A	C	0.0298953	-0.201903	0.0453787	8.62e-06	8227	textfile	0.00240047	19.7914
GCST90199906	1-(1-enyl-palmitoyl)-GPE (p-16:0) levels	rs72745420	9	93518650	T	C	0.0405718	-0.176521	0.0389919	5.98e-06	8227	textfile	0.00248497	20.4898
GCST90199906	1-(1-enyl-palmitoyl)-GPE (p-16:0) levels	rs117318363	11	44399440	A	G	0.032638	-0.196651	0.0430246	4.86e-06	8227	textfile	0.00253289	20.8859
GCST90199906	1-(1-enyl-palmitoyl)-GPE (p-16:0) levels	rs140871278	13	30161614	T	C	0.0283835	-0.218032	0.0466659	2.98e-06	8227	textfile	0.00264636	21.8241
GCST90199906	1-(1-enyl-palmitoyl)-GPE (p-16:0) levels	rs139549603	15	74031250	A	T	0.0117583	0.34496	0.0707393	1.08e-06	8227	textfile	0.00288218	23.7744
GCST90199906	1-(1-enyl-palmitoyl)-GPE (p-16:0) levels	rs2996024	17	13441912	C	T	0.282964	-0.0960628	0.0171129	1.98e-08	8227	textfile	0.00381559	31.5034
GCST90199906	1-(1-enyl-palmitoyl)-GPE (p-16:0) levels	rs4796066	17	35253261	T	G	0.738522	-0.0833888	0.0181551	4.37e-06	8227	textfile	0.00255779	21.0917
GCST90199906	1-(1-enyl-palmitoyl)-GPE (p-16:0) levels	rs55789569	17	72406490	A	G	0.465323	0.0763265	0.0159164	1.62e-06	8227	textfile	0.00278745	22.9909
GCST90199906	1-(1-enyl-palmitoyl)-GPE (p-16:0) levels	rs4797964	18	2071582	C	G	0.383815	-0.0728933	0.0161318	6.22e-06	8227	textfile	0.00247566	20.4129
GCST90199906	1-(1-enyl-palmitoyl)-GPE (p-16:0) levels	rs3826884	19	55226813	A	G	0.182754	-0.110688	0.0201191	3.76e-08	8227	textfile	0.00366562	30.2607
GCST90199906	1-(1-enyl-palmitoyl)-GPE (p-16:0) levels	rs80319729	21	22322958	T	C	0.073404	-0.140045	0.0297889	2.59e-06	8227	textfile	0.00267929	22.0964
GCST90200058	1-(1-enyl-stearoyl)-2-arachidonoyl-GPE (p-18:0/20:4) levels	rs114647087	1	16195226	T	C	0.0237662	-0.225262	0.050074	6.84e-06	8254	textfile	0.00244581	20.2323
GCST90200058	1-(1-enyl-stearoyl)-2-arachidonoyl-GPE (p-18:0/20:4) levels	rs699774	1	119352598	T	C	0.456908	-0.071136	0.0154016	3.86e-06	8254	textfile	0.00257787	21.3276
GCST90200058	1-(1-enyl-stearoyl)-2-arachidonoyl-GPE (p-18:0/20:4) levels	rs77772961	1	248892962	G	A	0.0171765	0.269412	0.0592451	5.43e-06	8254	textfile	0.00249907	20.674
GCST90200058	1-(1-enyl-stearoyl)-2-arachidonoyl-GPE (p-18:0/20:4) levels	rs55927775	2	176335673	A	G	0.0151846	0.296468	0.0628695	2.41e-06	8254	textfile	0.00268685	22.2316
GCST90200058	1-(1-enyl-stearoyl)-2-arachidonoyl-GPE (p-18:0/20:4) levels	rs4672993	2	221060913	A	G	0.809807	-0.0890733	0.0193973	4.39e-06	8254	textfile	0.00254824	21.0818
GCST90200058	1-(1-enyl-stearoyl)-2-arachidonoyl-GPE (p-18:0/20:4) levels	rs57008796	3	2372369	C	A	0.0642998	-0.140028	0.0313274	7.83e-06	8254	textfile	0.00241472	19.9745
GCST90200058	1-(1-enyl-stearoyl)-2-arachidonoyl-GPE (p-18:0/20:4) levels	rs77804880	3	66593935	A	G	0.0187568	-0.250807	0.0564351	8.82e-06	8254	textfile	0.00238714	19.7458
GCST90200058	1-(1-enyl-stearoyl)-2-arachidonoyl-GPE (p-18:0/20:4) levels	rs111247721	3	82508537	A	C	0.0548936	-0.152903	0.0337983	6.07e-06	8254	textfile	0.00247345	20.4615
GCST90200058	1-(1-enyl-stearoyl)-2-arachidonoyl-GPE (p-18:0/20:4) levels	rs112955950	4	124471801	T	C	0.0103293	-0.342337	0.0752821	5.43e-06	8254	textfile	0.00249904	20.6737
GCST90200058	1-(1-enyl-stearoyl)-2-arachidonoyl-GPE (p-18:0/20:4) levels	rs6536059	4	155084620	G	A	0.231985	-0.0837139	0.018363	5.14e-06	8254	textfile	0.0025116	20.7779
GCST90200058	1-(1-enyl-stearoyl)-2-arachidonoyl-GPE (p-18:0/20:4) levels	rs72735701	5	4746774	A	G	0.0239684	0.234775	0.0501538	2.85e-06	8254	textfile	0.00264777	21.9074
GCST90200058	1-(1-enyl-stearoyl)-2-arachidonoyl-GPE (p-18:0/20:4) levels	rs31703	5	155303903	A	T	0.901997	0.124964	0.0261334	1.74e-06	8254	textfile	0.00276256	22.8598
GCST90200058	1-(1-enyl-stearoyl)-2-arachidonoyl-GPE (p-18:0/20:4) levels	rs78727203	6	166310400	T	C	0.0182134	0.272608	0.057787	2.39e-06	8254	textfile	0.00268895	22.2491
GCST90200058	1-(1-enyl-stearoyl)-2-arachidonoyl-GPE (p-18:0/20:4) levels	rs11204144	8	20972449	T	C	0.0333982	0.197604	0.0429263	4.16e-06	8254	textfile	0.00256075	21.1855
GCST90200058	1-(1-enyl-stearoyl)-2-arachidonoyl-GPE (p-18:0/20:4) levels	rs1322131	9	14017186	C	A	0.557273	0.0769816	0.0158625	1.22e-06	8254	textfile	0.0028453	23.5464
GCST90200058	1-(1-enyl-stearoyl)-2-arachidonoyl-GPE (p-18:0/20:4) levels	rs102275	11	61790331	C	T	0.345258	-0.288805	0.0158284	2.23e-74	8254	textfile	0.0387702	332.836
GCST90200058	1-(1-enyl-stearoyl)-2-arachidonoyl-GPE (p-18:0/20:4) levels	rs183212507	13	70458187	T	A	0.0260088	0.2179	0.0484441	6.86e-06	8254	textfile	0.00244515	20.2268
GCST90200058	1-(1-enyl-stearoyl)-2-arachidonoyl-GPE (p-18:0/20:4) levels	rs3811238	14	22401277	G	A	0.28283	-0.0803965	0.0170386	2.38e-06	8254	textfile	0.00269012	22.2588
GCST90200058	1-(1-enyl-stearoyl)-2-arachidonoyl-GPE (p-18:0/20:4) levels	rs2018131	14	70595715	C	T	0.100182	0.113888	0.0256585	9.05e-06	8254	textfile	0.00238119	19.6965
GCST90200058	1-(1-enyl-stearoyl)-2-arachidonoyl-GPE (p-18:0/20:4) levels	rs140298870	16	87916112	A	G	0.0227244	0.232713	0.0520626	7.83e-06	8254	textfile	0.00241477	19.9749
GCST90200058	1-(1-enyl-stearoyl)-2-arachidonoyl-GPE (p-18:0/20:4) levels	rs11651604	17	71440368	C	G	0.174994	0.0896206	0.0202341	9.46e-06	8254	textfile	0.00237111	19.6129
GCST90200058	1-(1-enyl-stearoyl)-2-arachidonoyl-GPE (p-18:0/20:4) levels	rs7412	19	44908822	T	C	0.0836769	0.152027	0.0276425	3.8e-08	8254	textfile	0.00365118	30.24
GCST90200058	1-(1-enyl-stearoyl)-2-arachidonoyl-GPE (p-18:0/20:4) levels	rs3826886	19	55229837	A	G	0.160522	-0.115275	0.0210141	4.12e-08	8254	textfile	0.00363248	30.0845
GCST90200058	1-(1-enyl-stearoyl)-2-arachidonoyl-GPE (p-18:0/20:4) levels	rs118003243	21	42374946	C	T	0.0711858	-0.136858	0.0298273	4.47e-06	8254	textfile	0.00254414	21.0478
GCST90200076	1-(1-enyl-stearoyl)-2-linoleoyl-GPE (p-18:0/18:2) levels	rs12144016	1	70655100	A	G	0.250061	0.0809352	0.0177313	5.01e-06	8261	textfile	0.00251575	20.83
GCST90200076	1-(1-enyl-stearoyl)-2-linoleoyl-GPE (p-18:0/18:2) levels	rs6680184	1	213649403	T	C	0.0163228	-0.296532	0.0605752	9.82e-07	8261	textfile	0.00289243	23.9579
GCST90200076	1-(1-enyl-stearoyl)-2-linoleoyl-GPE (p-18:0/18:2) levels	rs7607256	2	232620986	A	C	0.660586	-0.0740247	0.0162864	5.49e-06	8261	textfile	0.00249451	20.6537
GCST90200076	1-(1-enyl-stearoyl)-2-linoleoyl-GPE (p-18:0/18:2) levels	rs115713394	3	193125616	A	G	0.0349612	-0.192495	0.041212	3e-06	8261	textfile	0.00263399	21.8115
GCST90200076	1-(1-enyl-stearoyl)-2-linoleoyl-GPE (p-18:0/18:2) levels	rs117090533	4	173728655	A	G	0.0111583	0.354278	0.0731361	1.27e-06	8261	textfile	0.00283244	23.4595
GCST90200076	1-(1-enyl-stearoyl)-2-linoleoyl-GPE (p-18:0/18:2) levels	rs3846871	6	36846113	C	G	0.459858	0.070296	0.0154444	5.33e-06	8261	textfile	0.00250149	20.7116
GCST90200076	1-(1-enyl-stearoyl)-2-linoleoyl-GPE (p-18:0/18:2) levels	rs72868075	6	46632412	T	C	0.00692084	0.412402	0.0925355	8.32e-06	8261	textfile	0.00239855	19.8573
GCST90200076	1-(1-enyl-stearoyl)-2-linoleoyl-GPE (p-18:0/18:2) levels	rs55738702	7	52098722	G	A	0.094015	0.122483	0.0262538	3.08e-06	8261	textfile	0.0026278	21.7602
GCST90200076	1-(1-enyl-stearoyl)-2-linoleoyl-GPE (p-18:0/18:2) levels	rs138933367	8	15610771	G	A	0.0212506	0.24266	0.053587	5.94e-06	8261	textfile	0.0024761	20.5009
GCST90200076	1-(1-enyl-stearoyl)-2-linoleoyl-GPE (p-18:0/18:2) levels	rs148925249	8	64658703	T	C	0.0189789	0.27298	0.0565294	1.37e-06	8261	textfile	0.00281486	23.3135
GCST90200076	1-(1-enyl-stearoyl)-2-linoleoyl-GPE (p-18:0/18:2) levels	rs72614220	9	14764739	G	A	0.0718185	0.142415	0.0294172	1.29e-06	8261	textfile	0.00282908	23.4317
GCST90200076	1-(1-enyl-stearoyl)-2-linoleoyl-GPE (p-18:0/18:2) levels	rs7872580	9	15071270	T	C	0.0914559	0.121066	0.0266904	5.73e-06	8261	textfile	0.0024844	20.5698
GCST90200076	1-(1-enyl-stearoyl)-2-linoleoyl-GPE (p-18:0/18:2) levels	rs77391294	9	107167753	T	C	0.0223171	-0.253906	0.0515783	8.53e-07	8261	textfile	0.00292487	24.2274
GCST90200076	1-(1-enyl-stearoyl)-2-linoleoyl-GPE (p-18:0/18:2) levels	rs174570	11	61829740	T	C	0.130983	0.236014	0.0222227	2.4e-26	8261	textfile	0.0134698	112.766
GCST90200076	1-(1-enyl-stearoyl)-2-linoleoyl-GPE (p-18:0/18:2) levels	rs174593	11	61851359	C	T	0.2752	0.089477	0.0172415	2.11e-07	8261	textfile	0.00324957	26.9257
GCST90200076	1-(1-enyl-stearoyl)-2-linoleoyl-GPE (p-18:0/18:2) levels	rs9645777	12	96703967	A	G	0.154595	0.0948448	0.0211466	7.29e-06	8261	textfile	0.00242917	20.1113
GCST90200076	1-(1-enyl-stearoyl)-2-linoleoyl-GPE (p-18:0/18:2) levels	rs142292580	13	24831383	A	G	0.0265395	-0.218142	0.0477697	4.96e-06	8261	textfile	0.00251794	20.8482
GCST90200076	1-(1-enyl-stearoyl)-2-linoleoyl-GPE (p-18:0/18:2) levels	rs77869828	15	61607519	C	T	0.00914819	0.373313	0.0800379	3.1e-06	8261	textfile	0.00262652	21.7495
GCST90200076	1-(1-enyl-stearoyl)-2-linoleoyl-GPE (p-18:0/18:2) levels	rs149183416	17	27846230	G	A	0.0445605	0.167633	0.0368567	5.41e-06	8261	textfile	0.00249786	20.6814
GCST90200076	1-(1-enyl-stearoyl)-2-linoleoyl-GPE (p-18:0/18:2) levels	rs73423516	18	33391241	C	T	0.139031	-0.11596	0.0219586	1.29e-07	8261	textfile	0.00336443	27.8806
GCST90200076	1-(1-enyl-stearoyl)-2-linoleoyl-GPE (p-18:0/18:2) levels	rs7412	19	44908822	T	C	0.0836665	0.218185	0.0275265	2.26e-15	8261	textfile	0.00754788	62.812
GCST90200076	1-(1-enyl-stearoyl)-2-linoleoyl-GPE (p-18:0/18:2) levels	rs62118471	19	45187791	C	T	0.0273075	0.211972	0.0469946	6.47e-06	8261	textfile	0.00245675	20.3402
GCST90200076	1-(1-enyl-stearoyl)-2-linoleoyl-GPE (p-18:0/18:2) levels	rs3826884	19	55226813	A	G	0.182364	-0.117239	0.0198652	3.6e-09	8261	textfile	0.00419854	34.822
GCST90200076	1-(1-enyl-stearoyl)-2-linoleoyl-GPE (p-18:0/18:2) levels	rs1340935	20	17284502	T	A	0.0570991	-0.147202	0.0329537	7.93e-06	8261	textfile	0.00240957	19.9487
GCST90200076	1-(1-enyl-stearoyl)-2-linoleoyl-GPE (p-18:0/18:2) levels	rs2145268	20	61065554	A	G	0.2232	0.0834663	0.0184829	6.31e-06	8261	textfile	0.00246251	20.3881
GCST90200044	1-(1-enyl-stearoyl)-2-oleoyl-GPE (p-18:0/18:1) levels	rs3753754	1	52604721	T	C	0.53841	-0.0703194	0.0154325	5.2e-06	8258	textfile	0.00250791	20.7574
GCST90200044	1-(1-enyl-stearoyl)-2-oleoyl-GPE (p-18:0/18:1) levels	rs140520803	1	150630026	A	C	0.013975	0.303646	0.0658689	4.03e-06	8258	textfile	0.00256675	21.2456
GCST90200044	1-(1-enyl-stearoyl)-2-oleoyl-GPE (p-18:0/18:1) levels	rs913057	1	153485076	T	C	0.763161	-0.0824242	0.0181239	5.42e-06	8258	textfile	0.0024983	20.6776
GCST90200044	1-(1-enyl-stearoyl)-2-oleoyl-GPE (p-18:0/18:1) levels	rs12638256	3	142936448	G	A	0.531308	0.0688617	0.0155348	9.3e-06	8258	textfile	0.00237376	19.6444
GCST90200044	1-(1-enyl-stearoyl)-2-oleoyl-GPE (p-18:0/18:1) levels	rs115713394	3	193125616	A	G	0.0349739	-0.198319	0.0415555	1.82e-06	8258	textfile	0.00275043	22.7702
GCST90200044	1-(1-enyl-stearoyl)-2-oleoyl-GPE (p-18:0/18:1) levels	rs116750394	4	118063950	A	G	0.0267565	0.22114	0.0480783	4.23e-06	8258	textfile	0.00255535	21.151
GCST90200044	1-(1-enyl-stearoyl)-2-oleoyl-GPE (p-18:0/18:1) levels	rs117090533	4	173728655	A	G	0.0111623	0.333096	0.0737631	6.31e-06	8258	textfile	0.00246328	20.3871
GCST90200044	1-(1-enyl-stearoyl)-2-oleoyl-GPE (p-18:0/18:1) levels	rs2610941	8	21293498	A	G	0.360869	-0.0726914	0.0164331	9.71e-06	8258	textfile	0.00236387	19.5624
GCST90200044	1-(1-enyl-stearoyl)-2-oleoyl-GPE (p-18:0/18:1) levels	rs190170851	10	121365632	C	T	0.0251369	-0.221615	0.0497373	8.36e-06	8258	textfile	0.00239837	19.8485
GCST90200044	1-(1-enyl-stearoyl)-2-oleoyl-GPE (p-18:0/18:1) levels	rs573366662	11	11307740	G	A	0.00847874	-0.405305	0.0843082	1.53e-06	8258	textfile	0.00279084	23.1057
GCST90200044	1-(1-enyl-stearoyl)-2-oleoyl-GPE (p-18:0/18:1) levels	rs533107131	13	63057468	A	G	0.00747085	-0.45029	0.089854	5.41e-07	8258	textfile	0.00303191	25.1076
GCST90200044	1-(1-enyl-stearoyl)-2-oleoyl-GPE (p-18:0/18:1) levels	rs9520481	13	107538110	T	G	0.143493	-0.110654	0.0220106	4.97e-07	8258	textfile	0.00305118	25.2677
GCST90200044	1-(1-enyl-stearoyl)-2-oleoyl-GPE (p-18:0/18:1) levels	rs188715140	14	20330191	A	G	0.0153884	0.302922	0.0627812	1.4e-06	8258	textfile	0.00281129	23.2754
GCST90200044	1-(1-enyl-stearoyl)-2-oleoyl-GPE (p-18:0/18:1) levels	rs76918937	15	54465777	G	A	0.0155758	0.277306	0.0617147	7.01e-06	8258	textfile	0.00243897	20.1853
GCST90200044	1-(1-enyl-stearoyl)-2-oleoyl-GPE (p-18:0/18:1) levels	rs73243733	16	84404524	C	G	0.0193596	-0.250781	0.0564036	8.74e-06	8258	textfile	0.00238815	19.7638
GCST90200044	1-(1-enyl-stearoyl)-2-oleoyl-GPE (p-18:0/18:1) levels	rs12918202	16	86682833	C	G	0.200114	0.0913789	0.0197513	3.72e-06	8258	textfile	0.00258524	21.3991
GCST90200044	1-(1-enyl-stearoyl)-2-oleoyl-GPE (p-18:0/18:1) levels	rs12606866	18	13497154	C	A	0.386828	0.0719313	0.0159327	6.34e-06	8258	textfile	0.00246213	20.3775
GCST90200044	1-(1-enyl-stearoyl)-2-oleoyl-GPE (p-18:0/18:1) levels	rs73423516	18	33391241	C	T	0.139021	-0.10954	0.022151	7.61e-07	8258	textfile	0.00295257	24.4486
GCST90200044	1-(1-enyl-stearoyl)-2-oleoyl-GPE (p-18:0/18:1) levels	rs141622900	19	44923535	A	G	0.0583313	0.240812	0.0329902	2.89e-13	8258	textfile	0.00641089	53.2698
GCST90200044	1-(1-enyl-stearoyl)-2-oleoyl-GPE (p-18:0/18:1) levels	rs3826886	19	55229837	A	G	0.160382	-0.113267	0.0211516	8.55e-08	8258	textfile	0.00346051	28.6692
GCST90199910	1-(1-enyl-stearoyl)-GPE (p-18:0) levels	rs77692382	1	39941043	T	C	0.249388	0.129581	0.0179402	5.09e-13	8249	textfile	0.00628476	52.1582
GCST90199910	1-(1-enyl-stearoyl)-GPE (p-18:0) levels	rs2490407	1	187437400	T	C	0.200037	-0.0991046	0.0193417	2.99e-07	8249	textfile	0.00317261	26.2478
GCST90199910	1-(1-enyl-stearoyl)-GPE (p-18:0) levels	rs60763630	4	44887514	A	G	0.10478	-0.112253	0.0253139	9.23e-06	8249	textfile	0.00237817	19.6595
GCST90199910	1-(1-enyl-stearoyl)-GPE (p-18:0) levels	rs6846205	4	47542379	G	A	0.719799	0.0804004	0.0174713	4.19e-06	8249	textfile	0.00256066	21.1719
GCST90199910	1-(1-enyl-stearoyl)-GPE (p-18:0) levels	rs111296862	5	20037130	A	G	0.0186939	-0.258863	0.0570384	5.67e-06	8249	textfile	0.0024907	20.5921
GCST90199910	1-(1-enyl-stearoyl)-GPE (p-18:0) levels	rs2196639	5	106652633	C	G	0.91033	0.124477	0.0273024	5.14e-06	8249	textfile	0.00251352	20.7812
GCST90199910	1-(1-enyl-stearoyl)-GPE (p-18:0) levels	rs1468295	5	137053906	A	T	0.822235	-0.0929387	0.020455	5.53e-06	8249	textfile	0.00249636	20.639
GCST90199910	1-(1-enyl-stearoyl)-GPE (p-18:0) levels	rs2540682	7	36237361	A	T	0.181222	0.0951163	0.0198993	1.75e-06	8249	textfile	0.00276205	22.8417
GCST90199910	1-(1-enyl-stearoyl)-GPE (p-18:0) levels	rs28601761	8	125487789	G	C	0.42293	-0.0700892	0.0156508	7.52e-06	8249	textfile	0.00242534	20.0504
GCST90199910	1-(1-enyl-stearoyl)-GPE (p-18:0) levels	rs146206211	8	143769445	C	T	0.130859	-0.109413	0.0230433	2.05e-06	8249	textfile	0.0027256	22.5394
GCST90199910	1-(1-enyl-stearoyl)-GPE (p-18:0) levels	rs10809965	9	13530095	T	C	0.0477032	0.160233	0.0357906	7.57e-06	8249	textfile	0.00242388	20.0383
GCST90199910	1-(1-enyl-stearoyl)-GPE (p-18:0) levels	rs13301187	9	75453136	A	C	0.179266	0.089709	0.020182	8.79e-06	8249	textfile	0.00238948	19.7532
GCST90199910	1-(1-enyl-stearoyl)-GPE (p-18:0) levels	rs117803155	9	133649021	A	G	0.0128018	0.313305	0.0691851	5.94e-06	8249	textfile	0.00247988	20.5024
GCST90199910	1-(1-enyl-stearoyl)-GPE (p-18:0) levels	rs11251446	10	2713043	G	A	0.0457328	-0.165403	0.0370058	7.83e-06	8249	textfile	0.00241599	19.9729
GCST90199910	1-(1-enyl-stearoyl)-GPE (p-18:0) levels	rs181908620	11	44401121	A	G	0.0327949	-0.197524	0.0428132	3.96e-06	8249	textfile	0.00257374	21.2804
GCST90199910	1-(1-enyl-stearoyl)-GPE (p-18:0) levels	rs145725805	11	57469808	A	G	0.0108338	0.33788	0.0747465	6.17e-06	8249	textfile	0.00247097	20.4286
GCST90199910	1-(1-enyl-stearoyl)-GPE (p-18:0) levels	rs174560	11	61814292	C	T	0.307781	-0.124804	0.0167125	8.16e-14	8249	textfile	0.00671501	55.7531
GCST90199910	1-(1-enyl-stearoyl)-GPE (p-18:0) levels	rs9554177	13	27856844	A	G	0.401154	0.0718881	0.0157526	5.03e-06	8249	textfile	0.00251833	20.8211
GCST90199910	1-(1-enyl-stearoyl)-GPE (p-18:0) levels	rs56274401	13	70540301	C	A	0.0223989	0.23731	0.0523957	5.92e-06	8249	textfile	0.00248062	20.5086
GCST90199910	1-(1-enyl-stearoyl)-GPE (p-18:0) levels	rs573615	15	43322083	T	C	0.319556	0.0762448	0.0165243	3.95e-06	8249	textfile	0.00257427	21.2848
GCST90199910	1-(1-enyl-stearoyl)-GPE (p-18:0) levels	rs55943228	15	91756057	C	A	0.0244836	0.229466	0.0493967	3.39e-06	8249	textfile	0.00260919	21.5742
GCST90199910	1-(1-enyl-stearoyl)-GPE (p-18:0) levels	rs189545437	16	69151063	G	A	0.00169965	-0.844663	0.187797	6.87e-06	8249	textfile	0.00244638	20.2248
GCST90199910	1-(1-enyl-stearoyl)-GPE (p-18:0) levels	rs17886492	17	31315071	A	G	0.0636077	0.14067	0.0316796	8.98e-06	8249	textfile	0.00238454	19.7123
GCST90199910	1-(1-enyl-stearoyl)-GPE (p-18:0) levels	rs12954877	18	50295874	T	C	0.137254	-0.116231	0.0224499	2.25e-07	8249	textfile	0.00323895	26.7985
GCST90199910	1-(1-enyl-stearoyl)-GPE (p-18:0) levels	rs7412	19	44908822	T	C	0.0837277	0.129306	0.0279132	3.61e-06	8249	textfile	0.00259471	21.4542
GCST90199910	1-(1-enyl-stearoyl)-GPE (p-18:0) levels	rs76668835	20	59196746	T	C	0.0446158	0.16651	0.0375124	9.05e-06	8249	textfile	0.00238283	19.6982
GCST90199910	1-(1-enyl-stearoyl)-GPE (p-18:0) levels	rs80319729	21	22322958	T	C	0.0733293	-0.140133	0.0297728	2.52e-06	8249	textfile	0.0026784	22.1481
GCST90200030	1,2-dilinoleoyl-GPC (18:2/18:2) levels	rs142890858	1	235991198	T	C	0.0137332	0.31298	0.0656428	1.86e-06	8227	textfile	0.00275562	22.7276
GCST90200030	1,2-dilinoleoyl-GPC (18:2/18:2) levels	rs200497818	2	62059334	A	T	0.0115118	0.317156	0.0703929	6.62e-06	8227	textfile	0.00246137	20.2947
GCST90200030	1,2-dilinoleoyl-GPC (18:2/18:2) levels	rs7618692	3	369122	C	A	0.320975	0.0737885	0.0162494	5.6e-06	8227	textfile	0.0025002	20.6157
GCST90200030	1,2-dilinoleoyl-GPC (18:2/18:2) levels	rs4395533	4	120560795	A	G	0.628021	-0.0777464	0.0154399	4.77e-07	8227	textfile	0.00307251	25.3493
GCST90200030	1,2-dilinoleoyl-GPC (18:2/18:2) levels	rs35988618	8	71548557	C	G	0.294468	-0.0795882	0.0167085	1.9e-06	8227	textfile	0.00275033	22.6839
GCST90200030	1,2-dilinoleoyl-GPC (18:2/18:2) levels	rs12546431	8	143419675	T	C	0.27647	0.075868	0.016878	6.95e-06	8227	textfile	0.00245001	20.2009
GCST90200030	1,2-dilinoleoyl-GPC (18:2/18:2) levels	rs4277101	11	8281081	G	A	0.327955	-0.073879	0.0166395	9e-06	8227	textfile	0.00239045	19.7086
GCST90200030	1,2-dilinoleoyl-GPC (18:2/18:2) levels	rs174546	11	61802358	T	C	0.339963	0.295385	0.0156238	1.02e-79	8227	textfile	0.0416382	357.353
GCST90200030	1,2-dilinoleoyl-GPC (18:2/18:2) levels	rs3168072	11	61864038	T	A	0.0252648	0.224313	0.0478592	2.77e-06	8227	textfile	0.00266304	21.962
GCST90200030	1,2-dilinoleoyl-GPC (18:2/18:2) levels	rs7113302	11	127203831	T	G	0.498546	-0.0704775	0.0155316	5.69e-06	8227	textfile	0.00249656	20.5856
GCST90200030	1,2-dilinoleoyl-GPC (18:2/18:2) levels	rs118058334	13	50382197	C	T	0.0133008	-0.298144	0.0660607	6.39e-06	8227	textfile	0.00246974	20.3639
GCST90200030	1,2-dilinoleoyl-GPC (18:2/18:2) levels	rs7993596	13	74251393	G	A	0.145495	0.107811	0.0214873	5.24e-07	8227	textfile	0.00305066	25.1685
GCST90200030	1,2-dilinoleoyl-GPC (18:2/18:2) levels	rs61985979	14	59101826	G	A	0.56693	-0.0728826	0.0152831	1.85e-06	8227	textfile	0.00275667	22.7363
GCST90200030	1,2-dilinoleoyl-GPC (18:2/18:2) levels	rs4887347	15	88027625	A	C	0.419598	-0.0733099	0.0153871	1.89e-06	8227	textfile	0.00275153	22.6937
GCST90200030	1,2-dilinoleoyl-GPC (18:2/18:2) levels	rs34393429	16	12540451	T	C	0.0864394	0.127775	0.0271032	2.42e-06	8227	textfile	0.00269425	22.2201
GCST90200030	1,2-dilinoleoyl-GPC (18:2/18:2) levels	rs708272	16	56962376	A	G	0.436153	0.0672805	0.0152175	9.81e-06	8227	textfile	0.00237039	19.5428
GCST90200030	1,2-dilinoleoyl-GPC (18:2/18:2) levels	rs144222463	17	49131898	T	C	0.0097546	0.351889	0.0764559	4.17e-06	8227	textfile	0.00256821	21.1779
GCST90200030	1,2-dilinoleoyl-GPC (18:2/18:2) levels	rs143494363	18	14437607	C	T	0.102648	-0.12369	0.0257392	1.54e-06	8227	textfile	0.00279911	23.0873
GCST90200068	1,2-dilinoleoyl-GPE (18:2/18:2) levels	rs10753629	1	163769110	G	T	0.524227	0.0792434	0.0169361	2.88e-06	6804	textfile	0.0032073	21.8863
GCST90200068	1,2-dilinoleoyl-GPE (18:2/18:2) levels	rs6755520	2	172330906	C	A	0.580856	-0.0799964	0.0175808	5.36e-06	6804	textfile	0.00303375	20.6984
GCST90200068	1,2-dilinoleoyl-GPE (18:2/18:2) levels	rs10460926	3	82438917	T	C	0.171729	-0.100994	0.0227045	8.66e-06	6804	textfile	0.00289963	19.7806
GCST90200068	1,2-dilinoleoyl-GPE (18:2/18:2) levels	rs183531288	3	161751307	T	C	0.0257147	-0.245011	0.0532349	4.18e-06	6804	textfile	0.00310359	21.1763
GCST90200068	1,2-dilinoleoyl-GPE (18:2/18:2) levels	rs77475228	4	54511621	A	C	0.0194175	0.272676	0.0611846	8.33e-06	6804	textfile	0.00291058	19.8555
GCST90200068	1,2-dilinoleoyl-GPE (18:2/18:2) levels	rs11729226	4	181208811	A	G	0.106807	-0.124417	0.0278538	7.94e-06	6804	textfile	0.00292385	19.9463
GCST90200068	1,2-dilinoleoyl-GPE (18:2/18:2) levels	rs142590871	5	13617948	G	A	0.0129491	-0.352269	0.075504	3.08e-06	6804	textfile	0.00318902	21.7611
GCST90200068	1,2-dilinoleoyl-GPE (18:2/18:2) levels	rs145616311	5	16395709	A	T	0.0450789	0.183439	0.0405293	6.01e-06	6804	textfile	0.00300175	20.4794
GCST90200068	1,2-dilinoleoyl-GPE (18:2/18:2) levels	rs2857607	6	31549471	T	C	0.0812242	0.14069	0.0308941	5.27e-06	6804	textfile	0.00303871	20.7323
GCST90200068	1,2-dilinoleoyl-GPE (18:2/18:2) levels	rs113966925	7	130155762	T	C	0.0265565	0.257348	0.0527783	1.08e-06	6804	textfile	0.00348218	23.7686
GCST90200068	1,2-dilinoleoyl-GPE (18:2/18:2) levels	rs642281	9	9540270	A	G	0.122814	-0.11647	0.0257357	6.02e-06	6804	textfile	0.00300114	20.4752
GCST90200068	1,2-dilinoleoyl-GPE (18:2/18:2) levels	rs188390159	9	89688004	C	G	0.00817479	-0.429985	0.0947934	5.73e-06	6804	textfile	0.00301491	20.5695
GCST90200068	1,2-dilinoleoyl-GPE (18:2/18:2) levels	rs174547	11	61803311	C	T	0.3627	0.230916	0.0175305	1.27e-39	6804	textfile	0.0248668	173.457
GCST90200068	1,2-dilinoleoyl-GPE (18:2/18:2) levels	rs74080152	12	30044322	C	A	0.0161812	-0.30085	0.0663463	5.77e-06	6804	textfile	0.00301295	20.556
GCST90200068	1,2-dilinoleoyl-GPE (18:2/18:2) levels	rs147896158	12	46310957	T	C	0.0763251	-0.148595	0.0319281	3.25e-06	6804	textfile	0.00317335	21.6538
GCST90200068	1,2-dilinoleoyl-GPE (18:2/18:2) levels	rs79989369	12	130182436	C	T	0.0360718	-0.203571	0.0453564	7.18e-06	6804	textfile	0.00295193	20.1385
GCST90200068	1,2-dilinoleoyl-GPE (18:2/18:2) levels	rs1855663	13	104745778	G	A	0.266185	0.10053	0.0198581	4.14e-07	6804	textfile	0.00375248	25.6205
GCST90200068	1,2-dilinoleoyl-GPE (18:2/18:2) levels	rs10138588	14	25204084	C	A	0.451419	0.0778115	0.017091	5.29e-06	6804	textfile	0.00303716	20.7217
GCST90200068	1,2-dilinoleoyl-GPE (18:2/18:2) levels	rs13353121	14	29967204	C	T	0.118557	0.116585	0.0261617	8.34e-06	6804	textfile	0.0029102	19.853
GCST90200068	1,2-dilinoleoyl-GPE (18:2/18:2) levels	rs10138857	14	80451174	C	A	0.0525114	0.168205	0.0375361	7.42e-06	6804	textfile	0.00294263	20.0748
GCST90200068	1,2-dilinoleoyl-GPE (18:2/18:2) levels	rs147738078	14	98162675	G	A	0.0131365	0.332186	0.0740502	7.26e-06	6804	textfile	0.00294892	20.1179
GCST90200068	1,2-dilinoleoyl-GPE (18:2/18:2) levels	rs2414577	15	58388439	C	T	0.385248	0.115854	0.017582	4.42e-11	6804	textfile	0.00634101	43.4068
GCST90200068	1,2-dilinoleoyl-GPE (18:2/18:2) levels	rs572410	15	58449185	G	C	0.7579	-0.115441	0.0206208	2.17e-08	6804	textfile	0.0045851	31.3315
GCST90200068	1,2-dilinoleoyl-GPE (18:2/18:2) levels	rs28615345	15	84922279	G	A	0.249235	-0.0894083	0.0198467	6.64e-06	6804	textfile	0.00297387	20.2886
GCST90200068	1,2-dilinoleoyl-GPE (18:2/18:2) levels	rs145755349	17	3859586	C	T	0.0361089	-0.221098	0.0470834	2.65e-06	6804	textfile	0.00323046	22.0448
GCST90200068	1,2-dilinoleoyl-GPE (18:2/18:2) levels	rs8113105	19	4528380	A	G	0.010876	0.371555	0.0822274	6.22e-06	6804	textfile	0.0029919	20.412
GCST90200068	1,2-dilinoleoyl-GPE (18:2/18:2) levels	rs34671296	19	47064262	G	A	0.0147255	-0.310745	0.0702328	9.67e-06	6804	textfile	0.00286891	19.5704
GCST90200068	1,2-dilinoleoyl-GPE (18:2/18:2) levels	rs2268249	21	33816377	T	C	0.578033	-0.0760649	0.0171022	8.68e-06	6804	textfile	0.00289894	19.7759
GCST90199660	1,2-dipalmitoyl-gpc (16:0/16:0) levels	rs2745311	1	18577539	A	C	0.535022	0.0702244	0.0154888	5.79e-06	8264	textfile	0.00248125	20.5511
GCST90199660	1,2-dipalmitoyl-gpc (16:0/16:0) levels	rs2032969	1	74709980	A	G	0.106101	-0.111093	0.0248798	8e-06	8264	textfile	0.00240682	19.9331
GCST90199660	1,2-dipalmitoyl-gpc (16:0/16:0) levels	rs6753019	2	113190582	A	G	0.837465	-0.0961117	0.0210504	4.98e-06	8264	textfile	0.00251621	20.8414
GCST90199660	1,2-dipalmitoyl-gpc (16:0/16:0) levels	rs145128297	5	25233533	A	G	0.014713	-0.298888	0.0637577	2.76e-06	8264	textfile	0.00265221	21.9708
GCST90199660	1,2-dipalmitoyl-gpc (16:0/16:0) levels	rs4920834	5	85752257	A	G	0.764055	0.0902345	0.0181074	6.25e-07	8264	textfile	0.00299599	24.8272
GCST90199660	1,2-dipalmitoyl-gpc (16:0/16:0) levels	rs2523877	6	31042906	T	C	0.459973	0.0953378	0.0154041	6.05e-10	8264	textfile	0.0046138	38.2959
GCST90199660	1,2-dipalmitoyl-gpc (16:0/16:0) levels	rs1061808	6	32168770	G	T	0.631678	0.200092	0.0156583	2.16e-37	8264	textfile	0.0193768	163.254
GCST90199660	1,2-dipalmitoyl-gpc (16:0/16:0) levels	rs62403046	6	32334769	T	C	0.0215099	0.230506	0.0521826	9.99e-06	8264	textfile	0.00235558	19.5078
GCST90199660	1,2-dipalmitoyl-gpc (16:0/16:0) levels	rs4367411	6	32604152	T	C	0.842319	0.0980838	0.0210456	3.15e-06	8264	textfile	0.00262145	21.7153
GCST90199660	1,2-dipalmitoyl-gpc (16:0/16:0) levels	rs9374755	6	97711860	C	T	0.306209	-0.0754855	0.0167415	6.52e-06	8264	textfile	0.00245404	20.3251
GCST90199660	1,2-dipalmitoyl-gpc (16:0/16:0) levels	rs183181954	8	11351824	G	A	0.0018173	0.857517	0.179475	1.77e-06	8264	textfile	0.00275479	22.823
GCST90199660	1,2-dipalmitoyl-gpc (16:0/16:0) levels	rs12544703	8	58397865	G	A	0.182667	-0.106164	0.019997	1.1e-07	8264	textfile	0.00339904	28.1786
GCST90199660	1,2-dipalmitoyl-gpc (16:0/16:0) levels	rs72728195	8	137578752	C	T	0.307461	-0.0764083	0.0166291	4.33e-06	8264	textfile	0.00254827	21.1076
GCST90199660	1,2-dipalmitoyl-gpc (16:0/16:0) levels	rs185772485	10	4381415	G	A	0.0180312	-0.277576	0.0576862	1.5e-06	8264	textfile	0.00279392	23.1481
GCST90199660	1,2-dipalmitoyl-gpc (16:0/16:0) levels	rs11259514	10	15140619	G	T	0.159829	-0.093191	0.0210459	9.51e-06	8264	textfile	0.00236697	19.6023
GCST90199660	1,2-dipalmitoyl-gpc (16:0/16:0) levels	rs7900015	10	23801354	A	G	0.0481855	0.160184	0.0357053	7.25e-06	8264	textfile	0.00242955	20.1218
GCST90199660	1,2-dipalmitoyl-gpc (16:0/16:0) levels	rs102275	11	61790331	C	T	0.34593	-0.220549	0.015913	1.11e-43	8264	textfile	0.0227162	192.044
GCST90199660	1,2-dipalmitoyl-gpc (16:0/16:0) levels	rs3019671	11	134624160	T	C	0.39617	-0.0743413	0.0156753	2.11e-06	8264	textfile	0.0027143	22.4866
GCST90199660	1,2-dipalmitoyl-gpc (16:0/16:0) levels	rs10778301	12	103893299	A	G	0.461879	-0.0693898	0.0154191	6.79e-06	8264	textfile	0.00244467	20.2473
GCST90199660	1,2-dipalmitoyl-gpc (16:0/16:0) levels	rs7320739	13	106285700	G	T	0.166891	-0.0957937	0.0206722	3.59e-06	8264	textfile	0.00259169	21.4682
GCST90199660	1,2-dipalmitoyl-gpc (16:0/16:0) levels	rs61979368	14	76348790	T	C	0.247334	0.0825341	0.0180997	5.12e-06	8264	textfile	0.00250982	20.7883
GCST90199660	1,2-dipalmitoyl-gpc (16:0/16:0) levels	rs45617141	15	43331199	G	T	0.0177024	0.264148	0.0582611	5.79e-06	8264	textfile	0.00248124	20.551
GCST90199660	1,2-dipalmitoyl-gpc (16:0/16:0) levels	rs1601935	15	58379566	T	G	0.650326	-0.0771848	0.0168088	4.39e-06	8264	textfile	0.00254503	21.0807
GCST90199660	1,2-dipalmitoyl-gpc (16:0/16:0) levels	rs12438714	15	93042745	T	G	0.0645318	-0.138473	0.0307182	6.55e-06	8264	textfile	0.00245291	20.3158
GCST90199660	1,2-dipalmitoyl-gpc (16:0/16:0) levels	rs117470433	16	4834391	T	C	0.0176685	0.26326	0.0585744	6.98e-06	8264	textfile	0.00243839	20.1952
GCST90199660	1,2-dipalmitoyl-gpc (16:0/16:0) levels	rs141357957	16	9809295	T	C	0.0127443	-0.30519	0.0679417	7.06e-06	8264	textfile	0.00243567	20.1726
GCST90199660	1,2-dipalmitoyl-gpc (16:0/16:0) levels	rs17231506	16	56960616	T	C	0.325307	0.0901668	0.0162354	2.8e-08	8264	textfile	0.00371843	30.8363
GCST90199660	1,2-dipalmitoyl-gpc (16:0/16:0) levels	rs7192652	16	57041268	G	A	0.481104	-0.0727569	0.0154914	2.65e-06	8264	textfile	0.00266207	22.0527
GCST90199660	1,2-dipalmitoyl-gpc (16:0/16:0) levels	rs57942043	17	73945909	C	A	0.0448804	0.167765	0.0372989	6.86e-06	8264	textfile	0.00244207	20.2258
GCST90199660	1,2-dipalmitoyl-gpc (16:0/16:0) levels	rs17248720	19	11087511	T	C	0.113267	-0.122497	0.0238862	2.92e-07	8264	textfile	0.00317239	26.2937
GCST90199660	1,2-dipalmitoyl-gpc (16:0/16:0) levels	rs117752111	20	17379677	G	A	0.0207753	0.239516	0.0538015	8.51e-06	8264	textfile	0.00239249	19.8141
GCST90199660	1,2-dipalmitoyl-gpc (16:0/16:0) levels	rs2075269	22	21001740	C	T	0.24807	-0.0815166	0.0180752	6.49e-06	8264	textfile	0.00245509	20.3339
GCST90199731	10-heptadecenoate (17:1n7) levels	rs10177868	2	66117073	T	G	0.218774	0.0815719	0.018283	8.13e-06	8282	textfile	0.00239777	19.9013
GCST90199731	10-heptadecenoate (17:1n7) levels	rs143706129	2	230022412	A	G	0.0689697	-0.137069	0.0290366	2.35e-06	8282	textfile	0.0026834	22.2783
GCST90199731	10-heptadecenoate (17:1n7) levels	rs12497825	3	47628057	T	A	0.643875	-0.0849002	0.0156881	6.24e-08	8282	textfile	0.00352378	29.2801
GCST90199731	10-heptadecenoate (17:1n7) levels	rs10933724	3	194249062	C	G	0.141392	-0.0977864	0.0220467	9.19e-06	8282	textfile	0.00236976	19.6682
GCST90199731	10-heptadecenoate (17:1n7) levels	rs116530753	4	156785921	A	G	0.0502962	-0.162367	0.0339102	1.68e-06	8282	textfile	0.00276057	22.9208
GCST90199731	10-heptadecenoate (17:1n7) levels	rs74359901	4	163033822	T	A	0.0500065	0.177008	0.0352937	5.3e-07	8282	textfile	0.00302788	25.147
GCST90199731	10-heptadecenoate (17:1n7) levels	rs6552232	4	177427940	T	C	0.862271	0.102039	0.0218555	3.03e-06	8282	textfile	0.00262503	21.7924
GCST90199731	10-heptadecenoate (17:1n7) levels	rs73045049	7	2658714	A	G	0.0351874	-0.17778	0.0401633	9.58e-06	8282	textfile	0.00236018	19.5885
GCST90199731	10-heptadecenoate (17:1n7) levels	rs212832	7	26626391	T	G	0.897139	0.108962	0.0246605	9.94e-06	8282	textfile	0.00235174	19.5183
GCST90199731	10-heptadecenoate (17:1n7) levels	rs75198642	7	89354866	T	G	0.0752406	-0.128829	0.027813	3.62e-06	8282	textfile	0.00258388	21.45
GCST90199731	10-heptadecenoate (17:1n7) levels	rs7040332	9	111683067	T	C	0.405895	0.068794	0.01507	5e-06	8282	textfile	0.00250985	20.8339
GCST90199731	10-heptadecenoate (17:1n7) levels	rs577111185	10	18344386	C	T	0.0188143	-0.243734	0.054511	7.78e-06	8282	textfile	0.00240814	19.9875
GCST90199731	10-heptadecenoate (17:1n7) levels	rs7070122	10	76937548	G	C	0.838746	-0.0960083	0.0210999	5.36e-06	8282	textfile	0.00249366	20.6991
GCST90199731	10-heptadecenoate (17:1n7) levels	rs79507970	12	24993537	C	G	0.0199952	0.241635	0.0526605	4.46e-06	8282	textfile	0.00253578	21.0496
GCST90199731	10-heptadecenoate (17:1n7) levels	rs11170960	12	54511237	A	G	0.0571878	-0.141735	0.031756	8.07e-06	8282	textfile	0.00239952	19.9158
GCST90199731	10-heptadecenoate (17:1n7) levels	rs180670669	12	70769855	A	G	0.0650243	0.148504	0.0300645	7.83e-07	8282	textfile	0.00293735	24.3929
GCST90199731	10-heptadecenoate (17:1n7) levels	rs148163874	12	97667788	A	G	0.0165668	-0.25646	0.0577971	9.11e-06	8282	textfile	0.00237171	19.6844
GCST90199731	10-heptadecenoate (17:1n7) levels	rs12431272	13	31391571	G	A	0.041631	0.165925	0.0372193	8.27e-06	8282	textfile	0.00239393	19.8693
GCST90199731	10-heptadecenoate (17:1n7) levels	rs2031900	13	98827749	G	A	0.979659	0.232884	0.0522126	8.18e-06	8282	textfile	0.00239636	19.8895
GCST90199731	10-heptadecenoate (17:1n7) levels	rs28468489	18	49542767	G	A	0.0281409	0.215489	0.0441628	1.06e-06	8282	textfile	0.00286652	23.803
GCST90199731	10-heptadecenoate (17:1n7) levels	rs113915691	19	56248382	A	G	0.0624007	-0.148922	0.0304113	9.73e-07	8282	textfile	0.00288707	23.9741
GCST90199731	10-heptadecenoate (17:1n7) levels	rs566623596	20	26237585	C	T	0.00393272	-0.528952	0.117825	7.15e-06	8282	textfile	0.00242754	20.149
GCST90199731	10-heptadecenoate (17:1n7) levels	rs77255613	21	21437508	T	C	0.164298	-0.0916281	0.0200777	5.03e-06	8282	textfile	0.00250844	20.8221
GCST90199731	10-heptadecenoate (17:1n7) levels	rs80053496	21	39201944	A	G	0.0209668	-0.229467	0.0511305	7.19e-06	8282	textfile	0.002426	20.1361
GCST90199728	10-nonadecenoate (19:1n9) levels	rs10177868	2	66117073	T	G	0.218625	0.083033	0.0185391	7.51e-06	8277	textfile	0.00241769	20.0548
GCST90199728	10-nonadecenoate (19:1n9) levels	rs10864859	2	120682642	T	G	0.92576	-0.126142	0.028322	8.43e-06	8277	textfile	0.00239089	19.832
GCST90199728	10-nonadecenoate (19:1n9) levels	rs143706129	2	230022412	A	G	0.0690201	-0.142806	0.0294112	1.2e-06	8277	textfile	0.00284027	23.5702
GCST90199728	10-nonadecenoate (19:1n9) levels	rs12497825	3	47628057	T	A	0.643697	-0.0780211	0.0159003	9.25e-07	8277	textfile	0.00290054	24.0718
GCST90199728	10-nonadecenoate (19:1n9) levels	rs116530753	4	156785921	A	G	0.0502662	-0.168919	0.0343646	8.86e-07	8277	textfile	0.00291069	24.1562
GCST90199728	10-nonadecenoate (19:1n9) levels	rs74359901	4	163033822	T	A	0.0500587	0.164452	0.0357604	4.25e-06	8277	textfile	0.00254855	21.1431
GCST90199728	10-nonadecenoate (19:1n9) levels	rs79859092	5	96814807	C	T	0.035749	-0.191696	0.0404629	2.16e-06	8277	textfile	0.00270435	22.4392
GCST90199728	10-nonadecenoate (19:1n9) levels	rs7803343	7	10226349	A	G	0.710619	-0.072896	0.0164819	9.74e-06	8277	textfile	0.00235773	19.5564
GCST90199728	10-nonadecenoate (19:1n9) levels	rs2670012	8	56521717	T	C	0.536796	0.0714097	0.0154714	3.92e-06	8277	textfile	0.00256724	21.2986
GCST90199728	10-nonadecenoate (19:1n9) levels	rs79950608	9	110873692	T	C	0.04525	0.167282	0.035898	3.16e-06	8277	textfile	0.00261666	21.7097
GCST90199728	10-nonadecenoate (19:1n9) levels	rs7040332	9	111683067	T	C	0.405899	0.0721409	0.0152688	2.3e-06	8277	textfile	0.00268974	22.3176
GCST90199728	10-nonadecenoate (19:1n9) levels	rs79507970	12	24993537	C	G	0.0199466	0.236631	0.0534226	9.45e-06	8277	textfile	0.00236479	19.615
GCST90199728	10-nonadecenoate (19:1n9) levels	rs191214867	15	81668588	A	G	0.0407083	0.167933	0.0378701	9.23e-06	8277	textfile	0.00237015	19.6596
GCST90199728	10-nonadecenoate (19:1n9) levels	rs113915691	19	56248382	A	G	0.0625612	-0.159624	0.0307763	2.14e-07	8277	textfile	0.00323953	26.8942
GCST90199728	10-nonadecenoate (19:1n9) levels	rs75187018	21	29887576	A	G	0.0344786	-0.182553	0.0406938	7.26e-06	8277	textfile	0.00242546	20.1195
GCST90199728	10-nonadecenoate (19:1n9) levels	rs80053496	21	39201944	A	G	0.0209794	-0.237506	0.0517892	4.52e-06	8277	textfile	0.00253452	21.0264
GCST90199716	10-undecenoate (11:1n1) levels	rs3765698	1	3670994	C	T	0.0774948	0.127883	0.0289171	9.76e-06	8243	textfile	0.00236702	19.5529
GCST90199716	10-undecenoate (11:1n1) levels	rs9438621	1	26395893	A	G	0.933576	0.144929	0.0312385	3.49e-06	8243	textfile	0.00260443	21.5191
GCST90199716	10-undecenoate (11:1n1) levels	rs77780748	1	46860225	G	A	0.0548706	-0.15553	0.0336048	3.69e-06	8243	textfile	0.00259187	21.4151
GCST90199716	10-undecenoate (11:1n1) levels	rs1126742	1	46932824	G	A	0.130815	0.46696	0.0223104	2.85e-97	8243	textfile	0.0504628	437.965
GCST90199716	10-undecenoate (11:1n1) levels	rs116099823	1	47031740	G	C	0.0508942	-0.158588	0.0351921	6.59e-06	8243	textfile	0.00245752	20.3023
GCST90199716	10-undecenoate (11:1n1) levels	rs115471818	1	47540451	T	C	0.0353584	0.226711	0.0412813	3.98e-08	8243	textfile	0.00364558	30.1532
GCST90199716	10-undecenoate (11:1n1) levels	rs187480892	1	75197642	T	G	0.010507	-0.3995	0.0751295	1.05e-07	8243	textfile	0.00341854	28.2688
GCST90199716	10-undecenoate (11:1n1) levels	rs72694660	1	112030726	T	C	0.0596705	0.166571	0.0326092	3.25e-07	8243	textfile	0.00315545	26.0863
GCST90199716	10-undecenoate (11:1n1) levels	rs141105076	1	234652357	T	C	0.0245475	0.225299	0.0503265	7.58e-06	8243	textfile	0.00242541	20.0364
GCST90199716	10-undecenoate (11:1n1) levels	rs3105377	7	69372016	T	C	0.63407	-0.0738597	0.0160373	4.11e-06	8243	textfile	0.00256656	21.2054
GCST90199716	10-undecenoate (11:1n1) levels	rs1057868	7	75985688	T	C	0.282001	-0.0861901	0.0171051	4.68e-07	8243	textfile	0.00307074	25.3839
GCST90199716	10-undecenoate (11:1n1) levels	rs149673443	7	157483077	T	G	0.0193536	-0.2541	0.0563426	6.49e-06	8243	textfile	0.00246139	20.3343
GCST90199716	10-undecenoate (11:1n1) levels	rs7032874	9	5373793	A	G	0.283639	-0.0835097	0.017416	1.63e-06	8243	textfile	0.00278152	22.9864
GCST90199716	10-undecenoate (11:1n1) levels	rs4498620	9	121052426	G	T	0.131155	-0.101489	0.0227506	8.16e-06	8243	textfile	0.00240835	19.8951
GCST90199716	10-undecenoate (11:1n1) levels	rs79083227	12	128598537	T	G	0.00808343	-0.441696	0.0869018	3.72e-07	8243	textfile	0.00312425	25.8276
GCST90199716	10-undecenoate (11:1n1) levels	rs61962718	13	78606312	C	G	0.0361104	-0.187384	0.0416417	6.8e-06	8243	textfile	0.00245051	20.2443
GCST90199716	10-undecenoate (11:1n1) levels	rs62015210	16	6410008	C	T	0.0106994	-0.341229	0.0745449	4.71e-06	8243	textfile	0.00253553	20.9484
GCST90199716	10-undecenoate (11:1n1) levels	rs1825063	17	35173190	G	A	0.644698	0.0763992	0.0161662	2.29e-06	8243	textfile	0.0027021	22.3283
GCST90199716	10-undecenoate (11:1n1) levels	rs11082247	18	41805664	G	A	0.493677	-0.073084	0.0163002	7.34e-06	8243	textfile	0.00243285	20.098
GCST90199716	10-undecenoate (11:1n1) levels	rs117706134	19	46179484	C	A	0.00661603	-0.437005	0.0947083	3.95e-06	8243	textfile	0.00257627	21.2859
GCST90199716	10-undecenoate (11:1n1) levels	rs2837608	21	40391993	T	C	0.490128	0.0705353	0.0153918	4.59e-06	8243	textfile	0.00254123	20.9956
GCST90200214	11beta-hydroxyandrosterone glucuronide levels	rs4233083	1	70553303	T	C	0.417624	-0.0673679	0.0147979	5.3e-06	8081	textfile	0.00255816	20.7204
GCST90200214	11beta-hydroxyandrosterone glucuronide levels	rs78319869	1	86061593	C	T	0.021187	-0.252113	0.0505544	6.13e-07	8081	textfile	0.00306812	24.8637
GCST90200214	11beta-hydroxyandrosterone glucuronide levels	rs404818	1	179285462	T	C	0.243396	0.0753135	0.0168379	7.72e-06	8081	textfile	0.00246962	20.0015
GCST90200214	11beta-hydroxyandrosterone glucuronide levels	rs476805	2	12647842	G	C	0.154625	-0.0908142	0.0204189	8.69e-06	8081	textfile	0.00244183	19.7759
GCST90200214	11beta-hydroxyandrosterone glucuronide levels	rs72790679	2	31431289	A	G	0.0166189	-0.454672	0.0569641	1.44e-15	8081	textfile	0.00782201	63.6922
GCST90200214	11beta-hydroxyandrosterone glucuronide levels	rs9282858	2	31580756	T	C	0.0337477	-0.430671	0.0406957	3.58e-26	8081	textfile	0.0136695	111.966
GCST90200214	11beta-hydroxyandrosterone glucuronide levels	rs806592	2	31708820	C	A	0.819349	-0.101613	0.0192572	1.32e-07	8081	textfile	0.00343363	27.8359
GCST90200214	11beta-hydroxyandrosterone glucuronide levels	rs221205	2	31861868	C	T	0.882967	0.149298	0.0229	7.05e-11	8081	textfile	0.00523231	42.4942
GCST90200214	11beta-hydroxyandrosterone glucuronide levels	rs72787510	2	32588517	G	A	0.023178	-0.319165	0.0488602	6.48e-11	8081	textfile	0.00525252	42.6592
GCST90200214	11beta-hydroxyandrosterone glucuronide levels	rs72787520	2	32626815	G	C	0.0333665	-0.356968	0.0411102	3.85e-18	8081	textfile	0.00924402	75.3793
GCST90200214	11beta-hydroxyandrosterone glucuronide levels	rs9808045	2	88424446	A	C	0.055142	-0.151037	0.0321271	2.59e-06	8081	textfile	0.00272755	22.0961
GCST90200214	11beta-hydroxyandrosterone glucuronide levels	rs12523123	5	149460374	G	A	0.686403	0.0724322	0.0159557	5.64e-06	8081	textfile	0.00254367	20.6027
GCST90200214	11beta-hydroxyandrosterone glucuronide levels	rs9400332	6	109860837	T	C	0.108962	-0.10845	0.0235874	4.27e-06	8081	textfile	0.00260915	21.1345
GCST90200214	11beta-hydroxyandrosterone glucuronide levels	rs183379387	7	105345067	T	C	0.00863676	0.428098	0.0796807	7.76e-08	8081	textfile	0.00355932	28.8584
GCST90200214	11beta-hydroxyandrosterone glucuronide levels	rs972283	7	130782095	G	A	0.517226	0.0810732	0.0146239	2.96e-08	8081	textfile	0.00378891	30.727
GCST90200214	11beta-hydroxyandrosterone glucuronide levels	rs2035647	7	138114823	G	A	0.791682	0.0837558	0.0182005	4.19e-06	8081	textfile	0.00261373	21.1717
GCST90200214	11beta-hydroxyandrosterone glucuronide levels	rs146933011	7	155916077	A	G	0.00769231	-0.386396	0.0836385	3.84e-06	8081	textfile	0.00263416	21.3376
GCST90200214	11beta-hydroxyandrosterone glucuronide levels	rs7034409	9	2182290	A	G	0.0301062	-0.191816	0.0430271	8.27e-06	8081	textfile	0.00245332	19.8691
GCST90200214	11beta-hydroxyandrosterone glucuronide levels	rs72702904	9	14472329	C	G	0.0838259	-0.122186	0.0266149	4.41e-06	8081	textfile	0.00260134	21.071
GCST90200214	11beta-hydroxyandrosterone glucuronide levels	rs141232858	11	63107062	C	A	0.060882	0.3626	0.0303363	6.29e-33	8081	textfile	0.0173722	142.831
GCST90200214	11beta-hydroxyandrosterone glucuronide levels	rs540582	11	63312298	C	T	0.591715	-0.0660019	0.0149061	9.52e-06	8081	textfile	0.00242029	19.601
GCST90200214	11beta-hydroxyandrosterone glucuronide levels	rs148766126	11	110262445	G	T	0.0363229	-0.208353	0.0393001	1.15e-07	8081	textfile	0.00346608	28.0999
GCST90200214	11beta-hydroxyandrosterone glucuronide levels	rs810823	12	119543902	A	G	0.0405439	0.178017	0.037174	1.68e-06	8081	textfile	0.00282975	22.9265
GCST90200214	11beta-hydroxyandrosterone glucuronide levels	rs17729686	14	84042297	T	C	0.0143671	0.30018	0.0612473	9.53e-07	8081	textfile	0.00296371	24.015
GCST90200214	11beta-hydroxyandrosterone glucuronide levels	rs148561059	14	104764377	T	C	0.0263357	0.213046	0.0464102	4.42e-06	8081	textfile	0.0026009	21.0675
GCST90200214	11beta-hydroxyandrosterone glucuronide levels	rs116957076	15	25523550	T	C	0.023358	-0.229486	0.0485245	2.25e-06	8081	textfile	0.0027601	22.3606
GCST90200214	11beta-hydroxyandrosterone glucuronide levels	rs188570852	15	81878040	A	G	0.0122844	-0.30938	0.0666969	3.51e-06	8081	textfile	0.00265554	21.5113
GCST90200214	11beta-hydroxyandrosterone glucuronide levels	rs111774594	16	1057502	C	G	0.00575792	-0.52144	0.0976579	9.32e-08	8081	textfile	0.0035156	28.5027
GCST90200214	11beta-hydroxyandrosterone glucuronide levels	rs9961693	18	61613422	G	A	0.250602	-0.0774534	0.0170806	5.77e-06	8081	textfile	0.00253808	20.5574
GCST90200214	11beta-hydroxyandrosterone glucuronide levels	rs2042059	18	74240610	T	C	0.123041	-0.108175	0.0224416	1.43e-06	8081	textfile	0.00286704	23.2294
GCST90200214	11beta-hydroxyandrosterone glucuronide levels	rs10514121	18	74275094	A	G	0.0219331	0.286687	0.0503116	1.21e-08	8081	textfile	0.00400196	32.4618
GCST90200214	11beta-hydroxyandrosterone glucuronide levels	rs4801415	19	56971343	C	G	0.448215	-0.0727105	0.0148158	9.22e-07	8081	textfile	0.00297157	24.0789
GCST90200214	11beta-hydroxyandrosterone glucuronide levels	rs139277783	21	38016047	T	G	0.0180768	0.270073	0.0552312	1.01e-06	8081	textfile	0.00295016	23.9048
GCST90200214	11beta-hydroxyandrosterone glucuronide levels	rs150441104	22	20998206	C	T	0.0208333	-0.251936	0.0524519	1.56e-06	8081	textfile	0.00284679	23.0648
GCST90200218	11beta-hydroxyetiocholanolone glucuronide levels	rs3762499	2	172103018	G	A	0.20679	-0.094801	0.0206828	4.57e-06	7220	textfile	0.0029014	21.0033
GCST90200218	11beta-hydroxyetiocholanolone glucuronide levels	rs4241304	2	239940856	C	T	0.784636	-0.0917142	0.0198934	4.02e-06	7220	textfile	0.00293522	21.2488
GCST90200218	11beta-hydroxyetiocholanolone glucuronide levels	rs189857060	3	75278140	C	G	0.121066	-0.121559	0.0252568	1.49e-06	7220	textfile	0.00319808	23.1578
GCST90200218	11beta-hydroxyetiocholanolone glucuronide levels	rs2118438	4	145507232	G	A	0.804541	0.093591	0.0207628	6.56e-06	7220	textfile	0.00280633	20.3131
GCST90200218	11beta-hydroxyetiocholanolone glucuronide levels	rs75908064	4	171505741	T	A	0.067995	0.146167	0.0321468	5.45e-06	7220	textfile	0.00285525	20.6682
GCST90200218	11beta-hydroxyetiocholanolone glucuronide levels	rs138185036	5	73115086	G	C	0.00766764	-0.432832	0.0939542	4.09e-06	7220	textfile	0.00293086	21.2171
GCST90200218	11beta-hydroxyetiocholanolone glucuronide levels	rs67151903	5	139983998	A	G	0.0360323	-0.198132	0.043702	5.8e-06	7220	textfile	0.0028388	20.5488
GCST90200218	11beta-hydroxyetiocholanolone glucuronide levels	rs7780066	7	138117169	A	G	0.795644	0.0938879	0.0201705	3.24e-06	7220	textfile	0.0029919	21.6604
GCST90200218	11beta-hydroxyetiocholanolone glucuronide levels	rs76804626	8	49960286	A	T	0.0156098	0.301149	0.0663803	5.71e-06	7220	textfile	0.00284257	20.5761
GCST90200218	11beta-hydroxyetiocholanolone glucuronide levels	rs77524129	9	36372808	A	C	0.0206858	-0.254331	0.0574583	9.58e-06	7220	textfile	0.00270632	19.5872
GCST90200218	11beta-hydroxyetiocholanolone glucuronide levels	rs7868792	9	97398477	T	C	0.745984	-0.0849187	0.0189909	7.77e-06	7220	textfile	0.00276171	19.9892
GCST90200218	11beta-hydroxyetiocholanolone glucuronide levels	rs7895133	10	74247697	T	A	0.597542	-0.0734258	0.016581	9.5e-06	7220	textfile	0.0027087	19.6045
GCST90200218	11beta-hydroxyetiocholanolone glucuronide levels	rs146196476	11	2330225	T	C	0.00444383	-0.547119	0.122785	8.35e-06	7220	textfile	0.00274248	19.8496
GCST90200218	11beta-hydroxyetiocholanolone glucuronide levels	rs10838523	11	45841213	A	C	0.022213	0.262591	0.0551949	1.96e-06	7220	textfile	0.00312511	22.6278
GCST90200218	11beta-hydroxyetiocholanolone glucuronide levels	rs7951047	11	46154534	T	A	0.513328	0.0750646	0.0165503	5.75e-06	7220	textfile	0.0028411	20.5655
GCST90200218	11beta-hydroxyetiocholanolone glucuronide levels	rs113967277	11	63390417	G	A	0.0461999	0.260939	0.0391401	2.61e-11	7220	textfile	0.00611831	44.4338
GCST90200218	11beta-hydroxyetiocholanolone glucuronide levels	rs1375284	12	78133081	C	T	0.786991	0.0949498	0.0197856	1.6e-06	7220	textfile	0.00317958	23.0234
GCST90200218	11beta-hydroxyetiocholanolone glucuronide levels	rs61929004	12	94559540	A	G	0.0634447	0.159849	0.0334388	1.75e-06	7220	textfile	0.00315507	22.8454
GCST90200218	11beta-hydroxyetiocholanolone glucuronide levels	rs61936385	12	130762916	C	A	0.0798958	0.135252	0.0304762	9.08e-06	7220	textfile	0.00272048	19.69
GCST90200218	11beta-hydroxyetiocholanolone glucuronide levels	rs182081003	14	32455777	C	T	0.01536	-0.320136	0.0661841	1.32e-06	7220	textfile	0.00323013	23.3906
GCST90200218	11beta-hydroxyetiocholanolone glucuronide levels	rs140540792	15	71798253	T	C	0.0256018	0.2307	0.0510334	6.17e-06	7220	textfile	0.00282242	20.4299
GCST90200218	11beta-hydroxyetiocholanolone glucuronide levels	rs7201200	16	4175717	T	G	0.406421	-0.0795029	0.017018	2.99e-06	7220	textfile	0.00301371	21.8187
GCST90200218	11beta-hydroxyetiocholanolone glucuronide levels	rs16962936	16	13810868	C	G	0.0609756	0.153464	0.0340186	6.45e-06	7220	textfile	0.00281074	20.3451
GCST90200218	11beta-hydroxyetiocholanolone glucuronide levels	rs74985032	16	81899579	T	C	0.0737398	-0.157492	0.0313648	5.13e-07	7220	textfile	0.00348001	25.2064
GCST90200218	11beta-hydroxyetiocholanolone glucuronide levels	rs305943	19	53755446	A	G	0.135446	-0.110823	0.0248296	8.07e-06	7220	textfile	0.00275161	19.9159
GCST90200218	11beta-hydroxyetiocholanolone glucuronide levels	rs6074148	20	1117843	T	C	0.709652	-0.0794045	0.0179705	9.93e-06	7220	textfile	0.00269687	19.5186
GCST90200218	11beta-hydroxyetiocholanolone glucuronide levels	rs56093613	22	42722776	G	C	0.109947	-0.119455	0.0258895	3.95e-06	7220	textfile	0.00293999	21.2834
GCST90200434	12,13-DiHOME levels	rs9804128	1	18098517	G	A	0.260707	-0.0952313	0.0180091	1.24e-07	7918	textfile	0.00351908	27.9554
GCST90200434	12,13-DiHOME levels	rs1076775	1	36595541	G	A	0.561816	-0.0750039	0.01584	2.19e-06	7918	textfile	0.00282367	22.4155
GCST90200434	12,13-DiHOME levels	rs76869253	1	59101757	A	G	0.010493	0.351389	0.0760494	3.83e-06	7918	textfile	0.00268906	21.344
GCST90200434	12,13-DiHOME levels	rs55982573	1	116532856	T	C	0.0163064	0.295412	0.0617374	1.71e-06	7918	textfile	0.0028833	22.8902
GCST90200434	12,13-DiHOME levels	rs1015008	1	171839606	T	C	0.696778	0.0876726	0.0172504	3.73e-07	7918	textfile	0.00325162	25.8238
GCST90200434	12,13-DiHOME levels	rs72811933	2	73506857	T	G	0.0695042	-0.137987	0.030631	6.64e-06	7918	textfile	0.00255639	20.2882
GCST90200434	12,13-DiHOME levels	rs13092691	3	21677879	A	G	0.0160208	-0.292899	0.0623292	2.61e-06	7918	textfile	0.00278117	22.0771
GCST90200434	12,13-DiHOME levels	rs73116398	3	70970382	T	C	0.0130794	-0.316773	0.068528	3.79e-06	7918	textfile	0.00269138	21.3624
GCST90200434	12,13-DiHOME levels	rs76669836	4	182157506	G	A	0.0683485	-0.138108	0.0306461	6.59e-06	7918	textfile	0.00255835	20.3038
GCST90200434	12,13-DiHOME levels	rs56367726	5	6818103	A	G	0.0211805	-0.246879	0.0541183	5.07e-06	7918	textfile	0.00262135	20.8051
GCST90200434	12,13-DiHOME levels	rs6895376	5	19840129	G	T	0.918174	-0.128578	0.0285104	6.49e-06	7918	textfile	0.00256211	20.3337
GCST90200434	12,13-DiHOME levels	rs116527366	5	87334822	C	T	0.00423675	-0.562861	0.119671	2.56e-06	7918	textfile	0.0027861	22.1164
GCST90200434	12,13-DiHOME levels	rs2963675	5	176429704	T	C	0.590471	-0.0719626	0.0158444	5.58e-06	7918	textfile	0.00259846	20.623
GCST90200434	12,13-DiHOME levels	rs35086472	6	158580187	A	G	0.274702	-0.0801927	0.0172696	3.42e-06	7918	textfile	0.00271587	21.5574
GCST90200434	12,13-DiHOME levels	rs9294997	6	169380518	C	T	0.141541	-0.105996	0.0223658	2.15e-06	7918	textfile	0.00282855	22.4543
GCST90200434	12,13-DiHOME levels	rs56088608	7	24307896	A	G	0.0434151	-0.175332	0.0378728	3.67e-06	7918	textfile	0.00269947	21.4268
GCST90200434	12,13-DiHOME levels	rs6953335	7	114700950	T	A	0.1008	-0.114677	0.0258168	8.91e-06	7918	textfile	0.00248572	19.726
GCST90200434	12,13-DiHOME levels	rs117215470	8	41131973	G	A	0.0216511	0.252748	0.0532749	2.09e-06	7918	textfile	0.00283454	22.502
GCST90200434	12,13-DiHOME levels	rs7827287	8	64693162	T	G	0.502677	0.0717372	0.0156363	4.48e-06	7918	textfile	0.00265126	21.0432
GCST90200434	12,13-DiHOME levels	rs116979113	8	134042526	A	G	0.0270287	0.219002	0.0482923	5.76e-06	7918	textfile	0.00259059	20.5604
GCST90200434	12,13-DiHOME levels	rs7913462	10	106224995	T	C	0.402668	0.0732234	0.0160786	5.26e-06	7918	textfile	0.00261247	20.7345
GCST90200434	12,13-DiHOME levels	rs11215074	11	98385193	C	A	0.434942	0.0704126	0.0158057	8.39e-06	7918	textfile	0.00250018	19.841
GCST90200434	12,13-DiHOME levels	rs12797755	11	120938751	G	T	0.0526549	0.162337	0.0345442	2.61e-06	7918	textfile	0.00278138	22.0788
GCST90200434	12,13-DiHOME levels	rs7119787	11	132838852	G	C	0.942191	-0.150234	0.0337492	8.53e-06	7918	textfile	0.00249637	19.8107
GCST90200434	12,13-DiHOME levels	rs111258114	16	3064986	A	G	0.0472569	-0.177609	0.0370692	1.66e-06	7918	textfile	0.00289088	22.9506
GCST90200434	12,13-DiHOME levels	rs148522108	17	67248821	C	T	0.0388107	-0.178311	0.0399631	8.12e-06	7918	textfile	0.00250802	19.9034
GCST90200434	12,13-DiHOME levels	rs62195831	20	8682533	C	A	0.00877193	0.391351	0.0819712	1.8e-06	7918	textfile	0.00287043	22.7877
GCST90200434	12,13-DiHOME levels	rs463370	21	29883052	T	C	0.136393	-0.104277	0.0226472	4.14e-06	7918	textfile	0.00267037	21.1952
GCST90200434	12,13-DiHOME levels	rs12627824	22	23583148	C	T	0.323616	-0.0746051	0.0166482	7.42e-06	7918	textfile	0.0025298	20.0767
GCST90199875	13-HODE + 9-HODE levels	rs7514041	1	77498584	A	G	0.668347	0.0718717	0.0160337	7.38e-06	8207	textfile	0.00244232	20.0883
GCST90199875	13-HODE + 9-HODE levels	rs140690283	1	95993793	G	A	0.00773196	-0.411385	0.0865383	2e-06	8207	textfile	0.00274601	22.593
GCST90199875	13-HODE + 9-HODE levels	rs7581134	2	229053029	A	G	0.428024	0.0705414	0.0155597	5.8e-06	8207	textfile	0.00249813	20.5485
GCST90199875	13-HODE + 9-HODE levels	rs1488089	3	35946465	T	A	0.605331	-0.070782	0.0152896	3.67e-06	8207	textfile	0.00260457	21.4263
GCST90199875	13-HODE + 9-HODE levels	rs75624037	3	43180347	T	G	0.0380807	0.193494	0.039426	9.21e-07	8207	textfile	0.00292626	24.0804
GCST90199875	13-HODE + 9-HODE levels	rs141087794	3	66897341	G	A	0.10493	-0.110912	0.0247641	7.51e-06	8207	textfile	0.00243819	20.0542
GCST90199875	13-HODE + 9-HODE levels	rs148917008	3	81568294	T	C	0.0184346	-0.251309	0.0554793	5.9e-06	8207	textfile	0.00249394	20.5139
GCST90199875	13-HODE + 9-HODE levels	rs142051011	5	45930310	T	A	0.0124311	0.32744	0.0678212	1.38e-06	8207	textfile	0.00283215	23.3038
GCST90199875	13-HODE + 9-HODE levels	rs1198965	5	142357631	C	T	0.35173	0.0728725	0.0159855	5.15e-06	8207	textfile	0.00252576	20.7763
GCST90199875	13-HODE + 9-HODE levels	rs9472704	6	46150247	A	G	0.520675	-0.0675646	0.0150715	7.36e-06	8207	textfile	0.00244275	20.0918
GCST90199875	13-HODE + 9-HODE levels	rs71537095	6	99252176	C	T	0.189472	-0.0968563	0.0194864	6.68e-07	8207	textfile	0.00300125	24.6994
GCST90199875	13-HODE + 9-HODE levels	rs289205	7	114786475	T	A	0.932441	0.138664	0.0305384	5.61e-06	8207	textfile	0.00250588	20.6124
GCST90199875	13-HODE + 9-HODE levels	rs146539354	8	19289834	G	C	0.00668712	-0.413713	0.0929595	8.57e-06	8207	textfile	0.00240757	19.8018
GCST90199875	13-HODE + 9-HODE levels	rs1888287	9	116960940	T	C	0.262601	-0.0829713	0.0172431	1.5e-06	8207	textfile	0.00281331	23.1483
GCST90199875	13-HODE + 9-HODE levels	rs1024277	9	131370838	C	T	0.974147	0.214952	0.0486284	9.86e-06	8207	textfile	0.00237512	19.5343
GCST90199875	13-HODE + 9-HODE levels	rs74154781	10	104282569	A	G	0.000365854	-1.75651	0.393699	8.14e-06	8207	textfile	0.00241956	19.9006
GCST90199875	13-HODE + 9-HODE levels	rs144295623	12	124277191	A	G	0.0112556	-0.32593	0.0718604	5.74e-06	8207	textfile	0.00250033	20.5667
GCST90199875	13-HODE + 9-HODE levels	rs71407802	14	39844316	T	C	0.0139786	0.289521	0.0645961	7.39e-06	8207	textfile	0.00244175	20.0836
GCST90199875	13-HODE + 9-HODE levels	rs16944511	15	90489707	G	A	0.010072	-0.395745	0.0753155	1.48e-07	8207	textfile	0.00335289	27.603
GCST90199875	13-HODE + 9-HODE levels	rs71364555	18	46683481	A	G	0.0551673	-0.146403	0.0331304	9.92e-06	8207	textfile	0.00237372	19.5227
GCST90199875	13-HODE + 9-HODE levels	rs62105542	19	28430066	G	T	0.053787	-0.152227	0.0334774	5.44e-06	8207	textfile	0.00251306	20.6716
GCST90199863	16a-hydroxy DHEA 3-sulfate levels	rs12029116	1	101273476	A	G	0.29989	0.0759691	0.0161163	2.43e-06	8236	textfile	0.00269065	22.2146
GCST90199863	16a-hydroxy DHEA 3-sulfate levels	rs140444359	1	105308946	T	A	0.0269465	0.214365	0.045505	2.47e-06	8236	textfile	0.00268723	22.1863
GCST90199863	16a-hydroxy DHEA 3-sulfate levels	rs1513830	2	20052253	C	T	0.192833	-0.0847665	0.0185322	4.78e-06	8236	textfile	0.00253382	20.9165
GCST90199863	16a-hydroxy DHEA 3-sulfate levels	rs115397758	2	29740728	A	G	0.0112722	0.338263	0.0694921	1.13e-06	8236	textfile	0.00286863	23.6882
GCST90199863	16a-hydroxy DHEA 3-sulfate levels	rs190372499	2	134109850	G	A	0.0141805	0.285637	0.0622448	4.46e-06	8236	textfile	0.00255034	21.0532
GCST90199863	16a-hydroxy DHEA 3-sulfate levels	rs2342307	3	196215616	G	A	0.619232	-0.101967	0.0153348	2.94e-11	8236	textfile	0.00533976	44.2036
GCST90199863	16a-hydroxy DHEA 3-sulfate levels	rs4703006	5	101726056	C	T	0.394727	0.0802944	0.0151307	1.12e-07	8236	textfile	0.00340764	28.1544
GCST90199863	16a-hydroxy DHEA 3-sulfate levels	rs1183069	5	129034959	A	G	0.722678	0.0732559	0.0165296	9.35e-06	8236	textfile	0.00237908	19.6361
GCST90199863	16a-hydroxy DHEA 3-sulfate levels	rs17171525	5	137625877	A	C	0.0407704	0.178249	0.0372802	1.74e-06	8236	textfile	0.00276807	22.8556
GCST90199863	16a-hydroxy DHEA 3-sulfate levels	rs487624	6	25879311	A	C	0.426219	-0.0809517	0.0150525	7.53e-08	8236	textfile	0.00349942	28.9154
GCST90199863	16a-hydroxy DHEA 3-sulfate levels	rs9322313	6	151296185	T	C	0.403394	0.0677957	0.0151171	7.3e-06	8236	textfile	0.00243608	20.1077
GCST90199863	16a-hydroxy DHEA 3-sulfate levels	rs117156815	7	43824751	A	G	0.0367602	0.178864	0.0389711	4.44e-06	8236	textfile	0.00255114	21.0598
GCST90199863	16a-hydroxy DHEA 3-sulfate levels	rs17361671	7	75863618	A	G	0.227114	-0.0831445	0.0180953	4.33e-06	8236	textfile	0.00255686	21.1072
GCST90199863	16a-hydroxy DHEA 3-sulfate levels	rs148982377	7	99477415	C	T	0.0344093	1.04428	0.0388142	1.95e-159	8236	textfile	0.0807889	723.681
GCST90199863	16a-hydroxy DHEA 3-sulfate levels	rs2525546	7	99954321	T	C	0.283354	-0.097225	0.0163076	2.49e-09	8236	textfile	0.00429724	35.5361
GCST90199863	16a-hydroxy DHEA 3-sulfate levels	rs116877216	7	99955284	T	C	0.00644926	0.714971	0.0921571	8.62e-15	8236	textfile	0.00725505	60.1747
GCST90199863	16a-hydroxy DHEA 3-sulfate levels	rs117722415	7	100569533	A	G	0.031497	0.212388	0.0427047	6.58e-07	8236	textfile	0.00299426	24.7288
GCST90199863	16a-hydroxy DHEA 3-sulfate levels	rs34048349	7	100600019	A	G	0.0154664	0.49087	0.059452	1.5e-16	8236	textfile	0.00820926	68.1545
GCST90199863	16a-hydroxy DHEA 3-sulfate levels	rs138761606	8	63942485	C	T	0.0133228	-0.313158	0.0641094	1.04e-06	8236	textfile	0.00288876	23.8549
GCST90199863	16a-hydroxy DHEA 3-sulfate levels	rs74910762	8	80197190	A	C	0.0531681	-0.162855	0.033105	8.68e-07	8236	textfile	0.00292971	24.1941
GCST90199863	16a-hydroxy DHEA 3-sulfate levels	rs13261522	8	104873181	T	A	0.221974	0.0800336	0.0176173	5.55e-06	8236	textfile	0.00249956	20.6329
GCST90199863	16a-hydroxy DHEA 3-sulfate levels	rs2810507	9	133915186	A	G	0.0216334	0.249549	0.0508928	9.42e-07	8236	textfile	0.00291083	24.0377
GCST90199863	16a-hydroxy DHEA 3-sulfate levels	rs138092271	10	92808181	A	G	0.0174157	-0.247939	0.0560714	9.79e-06	8236	textfile	0.00236843	19.548
GCST90199863	16a-hydroxy DHEA 3-sulfate levels	rs10128455	10	95091596	C	T	0.477507	-0.10757	0.0149923	7.23e-13	8236	textfile	0.00621188	51.4684
GCST90199863	16a-hydroxy DHEA 3-sulfate levels	rs356241	11	127614563	G	A	0.535918	0.0684362	0.014936	4.61e-06	8236	textfile	0.00254262	20.9893
GCST90199863	16a-hydroxy DHEA 3-sulfate levels	rs12825645	12	96107267	G	A	0.0191676	0.242972	0.054115	7.13e-06	8236	textfile	0.00244174	20.1545
GCST90199863	16a-hydroxy DHEA 3-sulfate levels	rs61944202	13	28030561	T	C	0.0108188	0.319233	0.0715991	8.25e-06	8236	textfile	0.00240789	19.8744
GCST90199863	16a-hydroxy DHEA 3-sulfate levels	rs9526196	13	46561591	A	G	0.0867663	0.122605	0.0262443	2.99e-06	8236	textfile	0.0026429	21.8193
GCST90199863	16a-hydroxy DHEA 3-sulfate levels	rs9543004	13	72562240	C	T	0.360755	0.0707527	0.015729	6.85e-06	8236	textfile	0.00245077	20.2292
GCST90199863	16a-hydroxy DHEA 3-sulfate levels	rs4924416	15	40074508	T	G	0.342228	0.0740505	0.0156297	2.16e-06	8236	textfile	0.00271804	22.4414
GCST90199963	17alpha-hydroxypregnanolone glucuronide levels	rs2433279	1	93442352	G	T	0.884817	-0.109732	0.0243898	6.82e-06	5582	textfile	0.00361317	20.2346
GCST90199963	17alpha-hydroxypregnanolone glucuronide levels	rs191145320	1	215799793	T	C	0.013533	-0.300691	0.0671361	7.51e-06	5582	textfile	0.00358081	20.0527
GCST90199963	17alpha-hydroxypregnanolone glucuronide levels	rs12989207	2	64969340	T	C	0.132746	0.108214	0.0228032	2.08e-06	5582	textfile	0.00401825	22.5123
GCST90199963	17alpha-hydroxypregnanolone glucuronide levels	rs1574706	2	137712774	G	A	0.974909	0.221115	0.0499215	9.46e-06	5582	textfile	0.00350225	19.6113
GCST90199963	17alpha-hydroxypregnanolone glucuronide levels	rs17678628	2	143803805	C	T	0.0409262	0.195708	0.0398777	9.22e-07	5582	textfile	0.00429633	24.0769
GCST90199963	17alpha-hydroxypregnanolone glucuronide levels	rs114891569	3	87807096	T	G	0.00629157	0.524696	0.0988098	1.1e-07	5582	textfile	0.00502617	28.1877
GCST90199963	17alpha-hydroxypregnanolone glucuronide levels	rs113723915	3	103407164	C	T	0.0642636	0.14444	0.0321638	7.1e-06	5582	textfile	0.00359985	20.1597
GCST90199963	17alpha-hydroxypregnanolone glucuronide levels	rs145323940	3	122092166	C	T	0.0104317	-0.347083	0.0758077	4.68e-06	5582	textfile	0.0037413	20.9548
GCST90199963	17alpha-hydroxypregnanolone glucuronide levels	rs2344004	4	3556628	T	C	0.0168882	-0.273761	0.0600083	5.07e-06	5582	textfile	0.00371462	20.8049
GCST90199963	17alpha-hydroxypregnanolone glucuronide levels	rs73194752	4	4912851	T	C	0.140129	-0.103398	0.0224304	4.03e-06	5582	textfile	0.00379237	21.242
GCST90199963	17alpha-hydroxypregnanolone glucuronide levels	rs753255	4	56226480	T	A	0.478585	-0.0705113	0.0158892	9.09e-06	5582	textfile	0.00351556	19.686
GCST90199963	17alpha-hydroxypregnanolone glucuronide levels	rs62315354	4	67123598	T	A	0.112929	0.110999	0.0246931	6.95e-06	5582	textfile	0.00360685	20.1991
GCST90199963	17alpha-hydroxypregnanolone glucuronide levels	rs37482	5	90545529	A	G	0.117377	0.111391	0.0236813	2.55e-06	5582	textfile	0.00394804	22.1174
GCST90199963	17alpha-hydroxypregnanolone glucuronide levels	rs4713420	6	31025790	T	G	0.162442	-0.100635	0.0211232	1.9e-06	5582	textfile	0.00404973	22.6894
GCST90199963	17alpha-hydroxypregnanolone glucuronide levels	rs1000136	7	157851429	T	C	0.45395	-0.0733014	0.0156064	2.64e-06	5582	textfile	0.00393655	22.0528
GCST90199963	17alpha-hydroxypregnanolone glucuronide levels	rs149001017	8	53902104	A	G	0.00323044	0.615174	0.137459	7.63e-06	5582	textfile	0.00357523	20.0214
GCST90199963	17alpha-hydroxypregnanolone glucuronide levels	rs4961068	8	86065301	G	C	0.369639	-0.0737245	0.0162084	5.4e-06	5582	textfile	0.00369272	20.6818
GCST90199963	17alpha-hydroxypregnanolone glucuronide levels	rs2468872	8	113921399	A	G	0.555169	-0.0764143	0.0158682	1.47e-06	5582	textfile	0.00413717	23.1813
GCST90199963	17alpha-hydroxypregnanolone glucuronide levels	rs10814884	9	4209822	G	C	0.255981	-0.0816704	0.0178238	4.6e-06	5582	textfile	0.00374721	20.9881
GCST90199963	17alpha-hydroxypregnanolone glucuronide levels	rs147320780	9	96375135	C	G	0.0368544	-0.183845	0.0414856	9.36e-06	5582	textfile	0.00350585	19.6315
GCST90199963	17alpha-hydroxypregnanolone glucuronide levels	rs9527	10	102863821	T	C	0.246771	0.0891597	0.0179007	6.33e-07	5582	textfile	0.00442468	24.7994
GCST90199963	17alpha-hydroxypregnanolone glucuronide levels	rs60865673	11	45598095	C	T	0.0920981	0.120178	0.0268285	7.48e-06	5582	textfile	0.00358186	20.0586
GCST90199963	17alpha-hydroxypregnanolone glucuronide levels	rs201042920	11	62882363	T	G	0.00989565	0.367004	0.0791596	3.55e-06	5582	textfile	0.00383597	21.4871
GCST90199963	17alpha-hydroxypregnanolone glucuronide levels	rs142131421	11	63050913	A	G	0.0707877	0.681648	0.0290974	2.3e-121	5582	textfile	0.0895148	548.601
GCST90199963	17alpha-hydroxypregnanolone glucuronide levels	rs540582	11	63312298	C	T	0.581372	-0.0993954	0.0157566	2.82e-10	5582	textfile	0.00707836	39.7788
GCST90199963	17alpha-hydroxypregnanolone glucuronide levels	rs511686	11	63396367	C	T	0.0140408	0.293963	0.0663176	9.31e-06	5582	textfile	0.00350761	19.6414
GCST90199963	17alpha-hydroxypregnanolone glucuronide levels	rs11519067	12	21259469	T	A	0.16245	0.108182	0.0212842	3.72e-07	5582	textfile	0.00460681	25.825
GCST90199963	17alpha-hydroxypregnanolone glucuronide levels	rs12372336	12	43005377	G	T	0.310307	-0.0757041	0.0169643	8.1e-06	5582	textfile	0.00355493	19.9073
GCST90199963	17alpha-hydroxypregnanolone glucuronide levels	rs61983784	14	49883253	T	A	0.118098	-0.10892	0.0241175	6.29e-06	5582	textfile	0.00364063	20.389
GCST90199963	17alpha-hydroxypregnanolone glucuronide levels	rs183318671	15	69189694	T	G	0.00756484	0.462386	0.0903333	3.08e-07	5582	textfile	0.00467186	26.1914
GCST90199963	17alpha-hydroxypregnanolone glucuronide levels	rs118134155	15	83839469	C	A	0.0262732	-0.232265	0.0483736	1.57e-06	5582	textfile	0.00411312	23.046
GCST90199963	17alpha-hydroxypregnanolone glucuronide levels	rs7171867	15	89891181	G	T	0.105424	-0.115576	0.0252425	4.68e-06	5582	textfile	0.00374156	20.9563
GCST90199963	17alpha-hydroxypregnanolone glucuronide levels	rs17719944	17	28402435	G	A	0.0879488	0.130072	0.0277789	2.84e-06	5582	textfile	0.00391242	21.917
GCST90199963	17alpha-hydroxypregnanolone glucuronide levels	rs3785912	17	50679576	T	C	0.342628	-0.0787216	0.0165527	1.98e-06	5582	textfile	0.00403556	22.6097
GCST90199963	17alpha-hydroxypregnanolone glucuronide levels	rs60628976	17	78325352	C	G	0.13666	0.101168	0.0226224	7.75e-06	5582	textfile	0.00356998	19.9919
GCST90199963	17alpha-hydroxypregnanolone glucuronide levels	rs62084022	18	3583718	T	C	0.304011	-0.0804557	0.017639	5.09e-06	5582	textfile	0.0037133	20.7974
GCST90199963	17alpha-hydroxypregnanolone glucuronide levels	rs117242229	20	22926079	C	A	0.0175707	-0.282721	0.0592917	1.86e-06	5582	textfile	0.0040567	22.7286
GCST90199788	1-arachidonoyl-gpc (20:4n6) levels	rs61781291	1	39936166	A	T	0.253201	0.0836417	0.0177146	2.34e-06	8267	textfile	0.00268946	22.2884
GCST90199788	1-arachidonoyl-gpc (20:4n6) levels	rs115677056	1	69751460	G	A	0.0254227	-0.216222	0.0482128	7.3e-06	8267	textfile	0.00242701	20.1081
GCST90199788	1-arachidonoyl-gpc (20:4n6) levels	rs72871796	2	161605725	G	A	0.0168123	-0.263905	0.0592183	8.33e-06	8267	textfile	0.00239659	19.8554
GCST90199788	1-arachidonoyl-gpc (20:4n6) levels	rs62343171	4	179549590	T	C	0.0757059	-0.130662	0.0287732	5.6e-06	8267	textfile	0.00248824	20.6166
GCST90199788	1-arachidonoyl-gpc (20:4n6) levels	rs12672599	7	12807014	T	C	0.795666	0.0891403	0.0189982	2.7e-06	8267	textfile	0.00265595	22.0099
GCST90199788	1-arachidonoyl-gpc (20:4n6) levels	rs11773889	7	36298980	T	C	0.221941	-0.0843212	0.0185826	5.69e-06	8267	textfile	0.00248446	20.5852
GCST90199788	1-arachidonoyl-gpc (20:4n6) levels	rs4634608	8	93516484	C	T	0.457898	-0.0697081	0.0155127	7e-06	8267	textfile	0.0024366	20.1877
GCST90199788	1-arachidonoyl-gpc (20:4n6) levels	rs2954021	8	125469835	G	A	0.509683	-0.0891919	0.0153807	6.67e-09	8267	textfile	0.00405124	33.6197
GCST90199788	1-arachidonoyl-gpc (20:4n6) levels	rs1759304	9	29589919	C	T	0.515131	0.0691887	0.0155941	9.13e-06	8267	textfile	0.00237558	19.6809
GCST90199788	1-arachidonoyl-gpc (20:4n6) levels	rs11036860	11	42368393	G	A	0.98084	-0.259724	0.0561111	3.68e-06	8267	textfile	0.00258496	21.4201
GCST90199788	1-arachidonoyl-gpc (20:4n6) levels	rs12366081	11	60760059	A	C	0.357537	0.0766449	0.0167933	5.02e-06	8267	textfile	0.00251335	20.8252
GCST90199788	1-arachidonoyl-gpc (20:4n6) levels	rs80264062	11	61416082	G	C	0.0618815	0.151867	0.0325598	3.1e-06	8267	textfile	0.00262467	21.75
GCST90199788	1-arachidonoyl-gpc (20:4n6) levels	rs146349940	11	61461229	T	A	0.0164238	-0.286006	0.0610575	2.81e-06	8267	textfile	0.00264712	21.9365
GCST90199788	1-arachidonoyl-gpc (20:4n6) levels	rs2240287	11	61738111	A	G	0.150182	0.129839	0.0213946	1.29e-09	8267	textfile	0.00443531	36.8211
GCST90199788	1-arachidonoyl-gpc (20:4n6) levels	rs174528	11	61776027	C	T	0.368639	-0.510101	0.0150856	1e-200	8267	textfile	0.121501	1143.09
GCST90199788	1-arachidonoyl-gpc (20:4n6) levels	rs3168072	11	61864038	T	A	0.0252635	-0.29175	0.0485156	1.82e-09	8267	textfile	0.00435527	36.1538
GCST90199788	1-arachidonoyl-gpc (20:4n6) levels	rs117664091	11	61911874	T	C	0.0151368	-0.368046	0.0621962	3.27e-09	8267	textfile	0.00421787	35.0083
GCST90199788	1-arachidonoyl-gpc (20:4n6) levels	rs427354	11	62038633	C	T	0.383333	-0.106796	0.0160855	3.15e-11	8267	textfile	0.00530375	44.0693
GCST90199788	1-arachidonoyl-gpc (20:4n6) levels	rs2298823	11	62192347	G	C	0.276499	-0.0777528	0.0170303	4.98e-06	8267	textfile	0.00251505	20.8393
GCST90199788	1-arachidonoyl-gpc (20:4n6) levels	rs1219550	11	75742832	C	T	0.162727	-0.117372	0.0206163	1.25e-08	8267	textfile	0.00390535	32.4043
GCST90199788	1-arachidonoyl-gpc (20:4n6) levels	rs138002285	12	3004946	T	G	0.0149393	-0.296124	0.0632239	2.82e-06	8267	textfile	0.00264658	21.9321
GCST90199788	1-arachidonoyl-gpc (20:4n6) levels	rs73067080	12	21235895	C	T	0.164968	0.0994238	0.0205219	1.27e-06	8267	textfile	0.00283117	23.4661
GCST90199788	1-arachidonoyl-gpc (20:4n6) levels	rs116881210	13	109879346	T	A	0.0224918	0.234399	0.0520815	6.78e-06	8267	textfile	0.00244418	20.2507
GCST90199788	1-arachidonoyl-gpc (20:4n6) levels	rs4500751	16	15046354	T	C	0.310531	-0.119795	0.0164555	3.34e-13	8267	textfile	0.00636989	52.9847
GCST90199788	1-arachidonoyl-gpc (20:4n6) levels	rs12446329	16	66976394	T	C	0.0306444	0.206003	0.0441893	3.13e-06	8267	textfile	0.00262195	21.7274
GCST90199788	1-arachidonoyl-gpc (20:4n6) levels	rs9905796	17	8732771	T	C	0.0206416	-0.24727	0.0538841	4.46e-06	8267	textfile	0.00254079	21.0531
GCST90199788	1-arachidonoyl-gpc (20:4n6) levels	rs11651313	17	15319401	C	T	0.0978434	-0.115453	0.0258885	8.21e-06	8267	textfile	0.00239997	19.8834
GCST90199788	1-arachidonoyl-gpc (20:4n6) levels	rs12946063	17	17609454	C	T	0.386518	-0.0790675	0.0155854	3.91e-07	8267	textfile	0.00310357	25.7309
GCST90199788	1-arachidonoyl-gpc (20:4n6) levels	rs2883070	17	41817384	C	T	0.242563	0.0837746	0.0179331	2.99e-06	8267	textfile	0.00263282	21.8177
GCST90199788	1-arachidonoyl-gpc (20:4n6) levels	rs12937489	17	43694223	T	C	0.220194	-0.0873811	0.0193536	6.33e-06	8267	textfile	0.00245977	20.3801
GCST90199788	1-arachidonoyl-gpc (20:4n6) levels	rs58542926	19	19268740	T	C	0.0754694	-0.15957	0.0292592	4.93e-08	8267	textfile	0.00358484	29.7353
GCST90199788	1-arachidonoyl-gpc (20:4n6) levels	rs142098308	19	22316140	C	G	0.00878149	-0.375856	0.0818025	4.33e-06	8267	textfile	0.00254715	21.1059
GCST90199788	1-arachidonoyl-gpc (20:4n6) levels	rs4816180	20	9829243	T	C	0.676275	0.0753398	0.0167787	7.12e-06	8267	textfile	0.00243291	20.1571
GCST90199788	1-arachidonoyl-gpc (20:4n6) levels	rs79564235	20	38259905	C	T	0.0230685	0.234166	0.0508779	4.17e-06	8267	textfile	0.00255582	21.178
GCST90199788	1-arachidonoyl-gpc (20:4n6) levels	rs9610183	22	34973217	C	G	0.0609741	-0.144929	0.0325517	8.5e-06	8267	textfile	0.00239208	19.8179
GCST90199791	1-arachidonoyl-GPE (20:4n6) levels	rs61781291	1	39936166	A	T	0.252895	0.0853201	0.0177873	1.61e-06	8270	textfile	0.00277441	23.0026
GCST90199791	1-arachidonoyl-GPE (20:4n6) levels	rs2243884	1	187443973	C	T	0.246116	-0.0849616	0.0181134	2.72e-06	8270	textfile	0.0026533	21.9958
GCST90199791	1-arachidonoyl-GPE (20:4n6) levels	rs17008864	2	73215388	C	T	0.0889697	-0.136333	0.026888	3.97e-07	8270	textfile	0.00309907	25.7028
GCST90199791	1-arachidonoyl-GPE (20:4n6) levels	rs6736301	2	176508090	A	G	0.983639	-0.280685	0.0615347	5.08e-06	8270	textfile	0.00250958	20.8014
GCST90199791	1-arachidonoyl-GPE (20:4n6) levels	rs80318161	3	26416819	T	C	0.0205704	0.251687	0.0540826	3.26e-06	8270	textfile	0.00261195	21.6522
GCST90199791	1-arachidonoyl-GPE (20:4n6) levels	rs73218916	3	111342521	G	A	0.0248409	0.229632	0.0494845	3.48e-06	8270	textfile	0.00259712	21.5289
GCST90199791	1-arachidonoyl-GPE (20:4n6) levels	rs191108426	4	82277062	C	A	0.00965416	0.358869	0.0792958	6.02e-06	8270	textfile	0.00247054	20.477
GCST90199791	1-arachidonoyl-GPE (20:4n6) levels	rs68175566	4	123645742	T	G	0.164215	0.0914147	0.0206951	1e-05	8270	textfile	0.00235379	19.5071
GCST90199791	1-arachidonoyl-GPE (20:4n6) levels	rs10017259	4	142397732	A	G	0.232527	-0.0830187	0.0181421	4.74e-06	8270	textfile	0.00252565	20.9349
GCST90199791	1-arachidonoyl-GPE (20:4n6) levels	rs78883782	5	6106212	C	T	0.00738231	0.416436	0.0878548	2.14e-06	8270	textfile	0.00270945	22.4626
GCST90199791	1-arachidonoyl-GPE (20:4n6) levels	rs55837305	5	20158184	A	G	0.0551712	-0.154979	0.0334877	3.69e-06	8270	textfile	0.00258313	21.4126
GCST90199791	1-arachidonoyl-GPE (20:4n6) levels	rs77263412	5	74481081	T	A	0.0617916	0.14436	0.0318126	5.68e-06	8270	textfile	0.00248376	20.5869
GCST90199791	1-arachidonoyl-GPE (20:4n6) levels	rs17113588	5	152676044	A	G	0.0781896	-0.149467	0.0285328	1.62e-07	8270	textfile	0.00330718	27.4345
GCST90199791	1-arachidonoyl-GPE (20:4n6) levels	rs186419492	6	6158472	A	G	0.0101261	-0.360176	0.0762319	2.3e-06	8270	textfile	0.00269203	22.3178
GCST90199791	1-arachidonoyl-GPE (20:4n6) levels	rs8523	6	10980820	A	G	0.43024	0.0706802	0.0154508	4.77e-06	8270	textfile	0.00252401	20.9213
GCST90199791	1-arachidonoyl-GPE (20:4n6) levels	rs56099367	6	156505103	C	T	0.0741125	-0.129794	0.0291473	8.47e-06	8270	textfile	0.00239203	19.8247
GCST90199791	1-arachidonoyl-GPE (20:4n6) levels	rs262145	7	158954712	G	T	0.700825	-0.0783967	0.0170875	4.48e-06	8270	textfile	0.0025388	21.0443
GCST90199791	1-arachidonoyl-GPE (20:4n6) levels	rs6994059	8	10268025	A	C	0.255178	-0.0813717	0.0180307	6.39e-06	8270	textfile	0.00245668	20.3618
GCST90199791	1-arachidonoyl-GPE (20:4n6) levels	rs144392547	8	15965207	G	T	0.010925	0.333736	0.0743901	7.25e-06	8270	textfile	0.00242781	20.122
GCST90199791	1-arachidonoyl-GPE (20:4n6) levels	rs2935562	8	100772059	G	C	0.816402	-0.0924787	0.0201338	4.37e-06	8270	textfile	0.0025446	21.0924
GCST90199791	1-arachidonoyl-GPE (20:4n6) levels	rs2980882	8	125468458	G	A	0.47597	-0.0822252	0.0153516	8.5e-08	8270	textfile	0.00345695	28.6812
GCST90199791	1-arachidonoyl-GPE (20:4n6) levels	rs77826458	8	133755400	C	T	0.0896853	0.124024	0.027154	4.94e-06	8270	textfile	0.00251619	20.8564
GCST90199791	1-arachidonoyl-GPE (20:4n6) levels	rs34813941	11	22970330	T	C	0.0342166	-0.187655	0.0423818	9.52e-06	8270	textfile	0.00236498	19.6
GCST90199791	1-arachidonoyl-GPE (20:4n6) levels	rs9787864	11	56589409	C	T	0.331091	0.0754259	0.0164288	4.41e-06	8270	textfile	0.00254225	21.0729
GCST90199791	1-arachidonoyl-GPE (20:4n6) levels	rs61896137	11	61763028	G	A	0.0107409	-0.333635	0.074358	7.23e-06	8270	textfile	0.00242843	20.1272
GCST90199791	1-arachidonoyl-GPE (20:4n6) levels	rs174560	11	61814292	C	T	0.307301	-0.384949	0.0161464	1.25e-125	8270	textfile	0.0643104	568.264
GCST90199791	1-arachidonoyl-GPE (20:4n6) levels	rs10897209	11	62036068	G	A	0.971523	0.27168	0.0468551	6.7e-09	8270	textfile	0.00404887	33.6122
GCST90199791	1-arachidonoyl-GPE (20:4n6) levels	rs427354	11	62038633	C	T	0.383642	-0.0851377	0.0161512	1.35e-07	8270	textfile	0.00334867	27.7798
GCST90199791	1-arachidonoyl-GPE (20:4n6) levels	rs2199766	12	21166592	A	G	0.326351	-0.122154	0.0161462	3.86e-14	8270	textfile	0.00687343	57.2229
GCST90199791	1-arachidonoyl-GPE (20:4n6) levels	rs11519272	12	21209458	A	C	0.166081	0.271602	0.0203388	1.12e-40	8270	textfile	0.0211079	178.283
GCST90199791	1-arachidonoyl-GPE (20:4n6) levels	rs3851665	12	127241839	A	G	0.23949	0.0814589	0.0182291	7.87e-06	8270	textfile	0.00240876	19.9637
GCST90199791	1-arachidonoyl-GPE (20:4n6) levels	rs1532085	15	58391167	G	A	0.623395	-0.104314	0.0159064	5.46e-11	8270	textfile	0.00517349	42.9968
GCST90199791	1-arachidonoyl-GPE (20:4n6) levels	rs261342	15	58438954	C	G	0.782679	-0.103625	0.018854	3.88e-08	8270	textfile	0.00363943	30.2007
GCST90199791	1-arachidonoyl-GPE (20:4n6) levels	rs1741	16	15036494	C	G	0.294386	-0.076258	0.0169075	6.47e-06	8270	textfile	0.0024538	20.3379
GCST90199791	1-arachidonoyl-GPE (20:4n6) levels	rs907035	16	83955359	A	G	0.524342	-0.0799857	0.0156033	2.96e-07	8270	textfile	0.00316744	26.2716
GCST90199791	1-arachidonoyl-GPE (20:4n6) levels	rs9909922	17	48064482	C	T	0.11165	0.117923	0.0244811	1.46e-06	8270	textfile	0.00279778	23.1969
GCST90199791	1-arachidonoyl-GPE (20:4n6) levels	rs111411231	19	31733987	T	C	0.0457793	0.176399	0.0370185	1.89e-06	8270	textfile	0.00273816	22.7012
GCST90199791	1-arachidonoyl-GPE (20:4n6) levels	rs7253806	19	53908917	C	T	0.0339106	0.190452	0.0425557	7.63e-06	8270	textfile	0.00241601	20.024
GCST90199770	1-arachidonylglycerol (20:4) levels	rs7515787	1	64160094	C	T	0.359385	0.072396	0.0160029	6.07e-06	7650	textfile	0.00266815	20.4606
GCST90199770	1-arachidonylglycerol (20:4) levels	rs143357148	1	74316694	T	A	0.0100288	0.341054	0.0764946	8.25e-06	7650	textfile	0.00259177	19.8734
GCST90199770	1-arachidonylglycerol (20:4) levels	rs148115101	2	128765991	A	G	0.0039979	-0.557222	0.121996	4.93e-06	7650	textfile	0.0027197	20.857
GCST90199770	1-arachidonylglycerol (20:4) levels	rs137996931	2	212760141	C	A	0.0673429	-0.140157	0.0302147	3.51e-06	7650	textfile	0.00280486	21.5119
GCST90199770	1-arachidonylglycerol (20:4) levels	rs62280280	3	158010844	C	T	0.482171	-0.0732936	0.0155406	2.4e-06	7650	textfile	0.00289917	22.2373
GCST90199770	1-arachidonylglycerol (20:4) levels	rs78231662	3	173909141	C	T	0.0188753	0.267118	0.0567974	2.56e-06	7650	textfile	0.00288293	22.1124
GCST90199770	1-arachidonylglycerol (20:4) levels	rs202190768	4	29445613	T	C	0.251549	0.0849917	0.0176604	1.49e-06	7650	textfile	0.00301841	23.1547
GCST90199770	1-arachidonylglycerol (20:4) levels	rs11723204	4	81132972	G	T	0.0242253	0.240196	0.0502112	1.72e-06	7650	textfile	0.00298244	22.8779
GCST90199770	1-arachidonylglycerol (20:4) levels	rs11099075	4	130697760	G	A	0.765458	0.0857877	0.0182451	2.58e-06	7650	textfile	0.00288166	22.1026
GCST90199770	1-arachidonylglycerol (20:4) levels	rs74359901	4	163033822	T	A	0.0503881	0.170341	0.0366053	3.26e-06	7650	textfile	0.00282268	21.649
GCST90199770	1-arachidonylglycerol (20:4) levels	rs13199548	6	10596320	G	A	0.37493	0.0770293	0.0164115	2.68e-06	7650	textfile	0.00287148	22.0243
GCST90199770	1-arachidonylglycerol (20:4) levels	rs17650378	6	52376224	G	A	0.0296388	0.202994	0.0454438	7.94e-06	7650	textfile	0.0026015	19.9482
GCST90199770	1-arachidonylglycerol (20:4) levels	rs117986168	7	54471497	T	C	0.067867	0.135809	0.0305781	8.94e-06	7650	textfile	0.00257191	19.7207
GCST90199770	1-arachidonylglycerol (20:4) levels	rs1319528	9	27203698	C	T	0.138249	0.100748	0.0224987	7.54e-06	7650	textfile	0.00261433	20.0468
GCST90199770	1-arachidonylglycerol (20:4) levels	rs10742001	11	23775150	A	G	0.156238	-0.106502	0.0211993	5.06e-07	7650	textfile	0.00328837	25.2324
GCST90199770	1-arachidonylglycerol (20:4) levels	rs174564	11	61820833	G	A	0.337395	-0.270612	0.0160231	5.43e-64	7650	textfile	0.0359452	285.159
GCST90199770	1-arachidonylglycerol (20:4) levels	rs11215670	11	115733516	T	C	0.0372577	0.221077	0.0402002	3.81e-08	7650	textfile	0.00393782	30.2355
GCST90199770	1-arachidonylglycerol (20:4) levels	rs146241528	12	48425437	A	G	0.027322	0.210539	0.0469599	7.35e-06	7650	textfile	0.00262065	20.0954
GCST90199770	1-arachidonylglycerol (20:4) levels	rs7320450	13	20269777	T	C	0.0201808	-0.259157	0.0542821	1.8e-06	7650	textfile	0.0029707	22.7876
GCST90199770	1-arachidonylglycerol (20:4) levels	rs1010640	15	41891234	C	T	0.0699315	0.135963	0.0307696	9.93e-06	7650	textfile	0.00254583	19.5202
GCST90199770	1-arachidonylglycerol (20:4) levels	rs373866736	17	60016491	C	T	0.0699921	0.133454	0.0300737	9.1e-06	7650	textfile	0.00256751	19.6868
GCST90199770	1-arachidonylglycerol (20:4) levels	rs79829413	18	4600121	T	C	0.00787919	0.387696	0.0858827	6.35e-06	7650	textfile	0.00265677	20.3731
GCST90199770	1-arachidonylglycerol (20:4) levels	rs117301803	22	27397322	A	C	0.0329188	-0.197496	0.0431413	4.7e-06	7650	textfile	0.002732	20.9516
GCST90199770	1-arachidonylglycerol (20:4) levels	rs12170983	22	36202744	G	A	0.450167	-0.0714898	0.0156826	5.15e-06	7650	textfile	0.00270902	20.7749
GCST90199976	1-dihomo-linolenylglycerol (20:3) levels	rs114892592	1	35583562	T	G	0.0108309	-0.378002	0.0822885	4.36e-06	6470	textfile	0.00325081	21.0948
GCST90199976	1-dihomo-linolenylglycerol (20:3) levels	rs6743660	2	131933488	G	A	0.234156	-0.0933753	0.0205768	5.68e-06	6470	textfile	0.00317266	20.5861
GCST90199976	1-dihomo-linolenylglycerol (20:3) levels	rs6706391	2	222595583	C	T	0.949946	-0.173693	0.0389762	8.34e-06	6470	textfile	0.00306006	19.8532
GCST90199976	1-dihomo-linolenylglycerol (20:3) levels	rs62258668	3	50803118	A	G	0.338825	0.0798991	0.0179991	9.03e-06	6470	textfile	0.00303639	19.6992
GCST90199976	1-dihomo-linolenylglycerol (20:3) levels	rs17014031	4	88331507	C	T	0.0492881	0.183074	0.0383574	1.82e-06	6470	textfile	0.00350852	22.773
GCST90199976	1-dihomo-linolenylglycerol (20:3) levels	rs7677050	4	108942003	C	T	0.881489	0.117475	0.0262997	7.94e-06	6470	textfile	0.00307431	19.946
GCST90199976	1-dihomo-linolenylglycerol (20:3) levels	rs4833667	4	120681724	A	G	0.338657	-0.0841305	0.0178267	2.37e-06	6470	textfile	0.00343059	22.2654
GCST90199976	1-dihomo-linolenylglycerol (20:3) levels	rs1895342	5	157599344	A	G	0.127071	0.139195	0.0253968	4.23e-08	6470	textfile	0.0046214	30.03
GCST90199976	1-dihomo-linolenylglycerol (20:3) levels	rs149162700	5	170154553	A	G	0.0127828	-0.327611	0.0741374	9.92e-06	6470	textfile	0.00300905	19.5213
GCST90199976	1-dihomo-linolenylglycerol (20:3) levels	rs9493310	6	132407263	A	G	0.0373389	0.216964	0.0450382	1.45e-06	6470	textfile	0.003574	23.1995
GCST90199976	1-dihomo-linolenylglycerol (20:3) levels	rs28585593	8	19788573	C	A	0.362036	-0.0814322	0.0176548	3.98e-06	6470	textfile	0.00327745	21.2683
GCST90199976	1-dihomo-linolenylglycerol (20:3) levels	rs7015094	8	106362694	G	C	0.308833	-0.0978941	0.01837	9.87e-08	6470	textfile	0.00437007	28.3897
GCST90199976	1-dihomo-linolenylglycerol (20:3) levels	rs3109068	10	22936619	C	T	0.124592	-0.117095	0.0258105	5.71e-06	6470	textfile	0.00317103	20.5755
GCST90199976	1-dihomo-linolenylglycerol (20:3) levels	rs10509326	10	70871447	G	A	0.257435	-0.0932392	0.0194355	1.61e-06	6470	textfile	0.00354453	23.0076
GCST90199976	1-dihomo-linolenylglycerol (20:3) levels	rs71482402	10	96299579	A	T	0.110784	0.14128	0.0269087	1.52e-07	6470	textfile	0.00424253	27.5576
GCST90199976	1-dihomo-linolenylglycerol (20:3) levels	rs56300950	10	132912865	A	T	0.374493	-0.0828385	0.017425	1.99e-06	6470	textfile	0.00348097	22.5936
GCST90199976	1-dihomo-linolenylglycerol (20:3) levels	rs61897793	11	61831875	A	G	0.186068	0.116501	0.0217103	8.04e-08	6470	textfile	0.00443093	28.7868
GCST90199976	1-dihomo-linolenylglycerol (20:3) levels	rs77940074	14	54672658	C	T	0.0674498	0.154106	0.0341353	6.34e-06	6470	textfile	0.00314023	20.375
GCST90199976	1-dihomo-linolenylglycerol (20:3) levels	rs62024448	16	11477825	A	G	0.135925	0.110346	0.0248633	9.08e-06	6470	textfile	0.00303509	19.6907
GCST90199976	1-dihomo-linolenylglycerol (20:3) levels	rs61018188	16	86396091	A	T	0.247442	0.0915247	0.0198656	4.08e-06	6470	textfile	0.00326999	21.2197
GCST90199976	1-dihomo-linolenylglycerol (20:3) levels	rs117807391	18	2212262	G	C	0.0169424	-0.298268	0.066496	7.27e-06	6470	textfile	0.00310006	20.1135
GCST90199976	1-dihomo-linolenylglycerol (20:3) levels	rs17085256	18	71874028	A	G	0.0144836	-0.347023	0.0712403	1.11e-06	6470	textfile	0.00365402	23.7209
GCST90199976	1-dihomo-linolenylglycerol (20:3) levels	rs28382094	20	62002309	C	G	0.0475665	0.18304	0.040109	5.03e-06	6470	textfile	0.00320855	20.8197
GCST90199976	1-dihomo-linolenylglycerol (20:3) levels	rs118128109	22	26497346	T	C	0.0102262	-0.377914	0.0847008	8.13e-06	6470	textfile	0.00306741	19.9011
GCST90199895	1-lignoceroyl-GPC (24:0) levels	rs61824986	1	205444432	A	G	0.0984121	-0.119213	0.026562	7.19e-06	8208	textfile	0.00244807	20.1382
GCST90199895	1-lignoceroyl-GPC (24:0) levels	rs902130	2	10770843	T	C	0.352165	-0.0719723	0.0161842	8.71e-06	8208	textfile	0.00240362	19.7716
GCST90199895	1-lignoceroyl-GPC (24:0) levels	rs140213752	2	36404430	G	A	0.0230496	-0.231184	0.0516883	7.72e-06	8208	textfile	0.00243129	19.9998
GCST90199895	1-lignoceroyl-GPC (24:0) levels	rs77346854	2	43653712	T	G	0.0982143	0.117984	0.026047	5.91e-06	8208	textfile	0.0024935	20.5128
GCST90199895	1-lignoceroyl-GPC (24:0) levels	rs67802215	2	207477927	T	C	0.170453	-0.0942284	0.0206173	4.87e-06	8208	textfile	0.00253839	20.8831
GCST90199895	1-lignoceroyl-GPC (24:0) levels	rs62190280	2	241659003	A	G	0.143725	0.0973558	0.0219145	8.89e-06	8208	textfile	0.00239872	19.7313
GCST90199895	1-lignoceroyl-GPC (24:0) levels	rs12492889	3	4572500	G	A	0.374311	-0.0757283	0.0161055	2.58e-06	8208	textfile	0.00268635	22.1036
GCST90199895	1-lignoceroyl-GPC (24:0) levels	rs77787114	4	33377297	C	T	0.0135119	-0.325387	0.0655761	6.98e-07	8208	textfile	0.00299069	24.6152
GCST90199895	1-lignoceroyl-GPC (24:0) levels	rs118032635	6	127724578	C	T	0.0127423	-0.308428	0.0689155	7.62e-06	8208	textfile	0.00243432	20.0248
GCST90199895	1-lignoceroyl-GPC (24:0) levels	rs17575985	7	133375782	C	T	0.212978	-0.0927512	0.0187981	8.05e-07	8208	textfile	0.00295725	24.3391
GCST90199895	1-lignoceroyl-GPC (24:0) levels	rs139195718	10	3054356	T	C	0.0253546	0.231575	0.0495659	2.98e-06	8208	textfile	0.00265232	21.8229
GCST90199895	1-lignoceroyl-GPC (24:0) levels	rs35411360	11	43892966	C	A	0.0283537	-0.212395	0.0466599	5.31e-06	8208	textfile	0.00251807	20.7155
GCST90199895	1-lignoceroyl-GPC (24:0) levels	rs174560	11	61814292	C	T	0.308773	-0.135833	0.0166808	3.85e-16	8208	textfile	0.00801392	66.2935
GCST90199895	1-lignoceroyl-GPC (24:0) levels	rs78773001	11	87970339	G	A	0.0608685	0.144497	0.0323656	8.02e-06	8208	textfile	0.00242248	19.9271
GCST90199895	1-lignoceroyl-GPC (24:0) levels	rs16960724	13	102906289	G	C	0.0149363	0.286521	0.0634384	6.29e-06	8208	textfile	0.00247909	20.394
GCST90199895	1-lignoceroyl-GPC (24:0) levels	rs62052947	16	74860024	G	A	0.0526284	0.162537	0.0347193	2.85e-06	8208	textfile	0.00266298	21.9107
GCST90199895	1-lignoceroyl-GPC (24:0) levels	rs1042580	20	23046984	C	T	0.372562	-0.0751005	0.0163991	4.66e-06	8208	textfile	0.00254859	20.9672
GCST90199958	1-linolenoyl-GPC (18:3) levels	rs6689014	1	25863026	T	C	0.00884527	0.480254	0.08086	2.86e-09	8261	textfile	0.00425198	35.2671
GCST90199958	1-linolenoyl-GPC (18:3) levels	rs7515857	1	39952958	T	G	0.251707	0.104128	0.0176897	3.95e-09	8261	textfile	0.0041768	34.6409
GCST90199958	1-linolenoyl-GPC (18:3) levels	rs10864726	1	230160406	T	C	0.602666	0.0731348	0.015791	3.63e-06	8261	textfile	0.00258982	21.4449
GCST90199958	1-linolenoyl-GPC (18:3) levels	rs1260326	2	27508073	C	T	0.587175	-0.0843884	0.0156061	6.39e-08	8261	textfile	0.00352703	29.2329
GCST90199958	1-linolenoyl-GPC (18:3) levels	rs4522657	2	133030059	A	G	0.171446	0.091281	0.0202936	6.86e-06	8261	textfile	0.00244314	20.2273
GCST90199958	1-linolenoyl-GPC (18:3) levels	rs61628485	2	166610537	C	T	0.0775946	0.138854	0.0287505	1.37e-06	8261	textfile	0.00281559	23.3196
GCST90199958	1-linolenoyl-GPC (18:3) levels	rs56319357	2	168679397	G	A	0.320158	0.0750974	0.016431	4.87e-06	8261	textfile	0.00252227	20.8841
GCST90199958	1-linolenoyl-GPC (18:3) levels	rs7585866	2	191831529	G	A	0.346915	0.0738059	0.016096	4.53e-06	8261	textfile	0.00253869	21.0204
GCST90199958	1-linolenoyl-GPC (18:3) levels	rs57035998	2	219830089	T	C	0.0149055	-0.279152	0.0625685	8.14e-06	8261	textfile	0.00240377	19.9005
GCST90199958	1-linolenoyl-GPC (18:3) levels	rs1385548	3	23052927	G	C	0.221395	-0.0842978	0.0185389	5.44e-06	8261	textfile	0.00249658	20.6709
GCST90199958	1-linolenoyl-GPC (18:3) levels	rs57965307	4	20901270	G	T	0.174193	0.0955708	0.0199386	1.64e-06	8261	textfile	0.00277346	22.9697
GCST90199958	1-linolenoyl-GPC (18:3) levels	rs141464519	4	189394688	G	A	0.0114504	0.326083	0.0715377	5.16e-06	8261	textfile	0.00250878	20.7721
GCST90199958	1-linolenoyl-GPC (18:3) levels	rs116697863	5	32642850	C	T	0.00730193	-0.435675	0.0903498	1.42e-06	8261	textfile	0.00280684	23.2469
GCST90199958	1-linolenoyl-GPC (18:3) levels	rs112797911	5	112394246	G	C	0.0638818	0.147592	0.0314449	2.68e-06	8261	textfile	0.00265972	22.0252
GCST90199958	1-linolenoyl-GPC (18:3) levels	rs707967	6	35080657	C	T	0.363974	0.0739323	0.0159782	3.71e-06	8261	textfile	0.00258497	21.4046
GCST90199958	1-linolenoyl-GPC (18:3) levels	rs117391210	7	10525320	A	G	0.0307636	-0.2006	0.0440829	5.35e-06	8261	textfile	0.00250035	20.7022
GCST90199958	1-linolenoyl-GPC (18:3) levels	rs2272720	8	2073341	T	G	0.414613	-0.0871757	0.0155057	1.89e-08	8261	textfile	0.00381168	31.6012
GCST90199958	1-linolenoyl-GPC (18:3) levels	rs149489596	8	88744893	T	C	0.0130499	0.305997	0.0679	6.59e-06	8261	textfile	0.00245243	20.3044
GCST90199958	1-linolenoyl-GPC (18:3) levels	rs139121249	9	22961446	A	T	0.0171116	0.263325	0.0593287	9.06e-06	8261	textfile	0.00237896	19.6947
GCST90199958	1-linolenoyl-GPC (18:3) levels	rs34235875	9	136587400	C	T	0.771482	-0.0841219	0.0189196	8.74e-06	8261	textfile	0.00238739	19.7646
GCST90199958	1-linolenoyl-GPC (18:3) levels	rs140549299	10	9196130	A	G	0.0109078	0.344352	0.0736309	2.91e-06	8261	textfile	0.00264061	21.8665
GCST90199958	1-linolenoyl-GPC (18:3) levels	rs7116885	11	79020890	T	A	0.29578	0.0785107	0.0167592	2.8e-06	8261	textfile	0.00264951	21.9405
GCST90199958	1-linolenoyl-GPC (18:3) levels	rs477728	11	128249496	A	G	0.0872746	0.128556	0.0275887	3.17e-06	8261	textfile	0.0026215	21.7079
GCST90199958	1-linolenoyl-GPC (18:3) levels	rs12810905	12	16507343	C	A	0.375543	0.0721492	0.0160186	6.67e-06	8261	textfile	0.00244972	20.2819
GCST90199958	1-linolenoyl-GPC (18:3) levels	rs73069021	12	21247021	A	G	0.164501	0.0947544	0.0205434	3.98e-06	8261	textfile	0.00256865	21.2691
GCST90199958	1-linolenoyl-GPC (18:3) levels	rs145291281	15	73750441	T	C	0.00957808	-0.380453	0.0784156	1.22e-06	8261	textfile	0.00284138	23.5338
GCST90199958	1-linolenoyl-GPC (18:3) levels	rs150069563	16	61071624	T	C	0.0169264	0.264549	0.0597398	9.5e-06	8261	textfile	0.00236822	19.6056
GCST90199958	1-linolenoyl-GPC (18:3) levels	rs62036205	16	78841158	C	A	0.0919901	-0.131655	0.026875	9.64e-07	8261	textfile	0.00289658	23.9923
GCST90199958	1-linolenoyl-GPC (18:3) levels	rs4790705	17	4774180	A	C	0.12985	0.119862	0.0231129	2.15e-07	8261	textfile	0.00324496	26.8874
GCST90199958	1-linolenoyl-GPC (18:3) levels	rs117654863	17	12571367	G	A	0.0684408	0.142465	0.030897	4.01e-06	8261	textfile	0.00256705	21.2559
GCST90199958	1-linolenoyl-GPC (18:3) levels	rs75883746	17	20977178	G	A	0.0192634	-0.275451	0.0560016	8.72e-07	8261	textfile	0.00292002	24.187
GCST90199958	1-linolenoyl-GPC (18:3) levels	rs33966966	17	76926624	T	C	0.170807	-0.0933093	0.0201751	3.75e-06	8261	textfile	0.00258263	21.3852
GCST90199958	1-linolenoyl-GPC (18:3) levels	rs73194667	21	18347104	A	C	0.114649	-0.106747	0.0241231	9.64e-06	8261	textfile	0.00236474	19.5767
GCST90200073	1-linoleoyl-2-arachidonoyl-GPC (18:2/20:4n6) levels	rs1168041	1	62494579	C	T	0.669363	0.0722949	0.0163428	9.7e-06	8063	textfile	0.0024211	19.5639
GCST90200073	1-linoleoyl-2-arachidonoyl-GPC (18:2/20:4n6) levels	rs34783509	1	158915543	C	T	0.0143443	-0.297566	0.0635184	2.8e-06	8063	textfile	0.0027145	21.9412
GCST90200073	1-linoleoyl-2-arachidonoyl-GPC (18:2/20:4n6) levels	rs4846913	1	230158968	A	C	0.599438	0.0780224	0.0157224	6.96e-07	8063	textfile	0.00304495	24.6203
GCST90200073	1-linoleoyl-2-arachidonoyl-GPC (18:2/20:4n6) levels	rs2127232	3	36363582	C	A	0.0739006	0.128788	0.0291032	9.63e-06	8063	textfile	0.00242281	19.5777
GCST90200073	1-linoleoyl-2-arachidonoyl-GPC (18:2/20:4n6) levels	rs73120749	3	63588140	C	G	0.02932	0.20472	0.0453327	6.3e-06	8063	textfile	0.00252292	20.3887
GCST90200073	1-linoleoyl-2-arachidonoyl-GPC (18:2/20:4n6) levels	rs75425611	4	133341758	A	C	0.016113	-0.263062	0.059464	9.69e-06	8063	textfile	0.00242136	19.5659
GCST90200073	1-linoleoyl-2-arachidonoyl-GPC (18:2/20:4n6) levels	rs75180835	5	6117255	T	C	0.0245902	0.222249	0.049083	5.95e-06	8063	textfile	0.0025364	20.4979
GCST90200073	1-linoleoyl-2-arachidonoyl-GPC (18:2/20:4n6) levels	rs111676697	6	11089296	T	G	0.228787	0.111781	0.0179331	4.57e-10	8063	textfile	0.00479558	38.8434
GCST90200073	1-linoleoyl-2-arachidonoyl-GPC (18:2/20:4n6) levels	rs141695929	6	26541592	T	C	0.0105945	-0.363598	0.0739594	8.83e-07	8063	textfile	0.00298854	24.1629
GCST90200073	1-linoleoyl-2-arachidonoyl-GPC (18:2/20:4n6) levels	rs184548570	7	50510756	T	C	0.0127516	0.31779	0.0677394	2.71e-06	8063	textfile	0.00272218	22.0034
GCST90200073	1-linoleoyl-2-arachidonoyl-GPC (18:2/20:4n6) levels	rs28601761	8	125487789	G	C	0.423106	-0.0928799	0.0152936	1.25e-09	8063	textfile	0.0045535	36.8737
GCST90200073	1-linoleoyl-2-arachidonoyl-GPC (18:2/20:4n6) levels	rs2281872	9	37740640	C	T	0.64982	-0.0817623	0.0161711	4.28e-07	8063	textfile	0.0031605	25.5576
GCST90200073	1-linoleoyl-2-arachidonoyl-GPC (18:2/20:4n6) levels	rs2417301	9	101847867	G	A	0.905374	0.119223	0.026055	4.74e-06	8063	textfile	0.00259009	20.9329
GCST90200073	1-linoleoyl-2-arachidonoyl-GPC (18:2/20:4n6) levels	rs59141993	10	131563748	T	A	0.00250438	-0.765152	0.148426	2.54e-07	8063	textfile	0.00328511	26.5685
GCST90200073	1-linoleoyl-2-arachidonoyl-GPC (18:2/20:4n6) levels	rs174560	11	61814292	C	T	0.305884	-0.314042	0.0160757	5.52e-85	8063	textfile	0.0451914	381.529
GCST90200073	1-linoleoyl-2-arachidonoyl-GPC (18:2/20:4n6) levels	rs10897209	11	62036068	G	A	0.971816	0.217289	0.0463843	2.81e-06	8063	textfile	0.00271429	21.9394
GCST90200073	1-linoleoyl-2-arachidonoyl-GPC (18:2/20:4n6) levels	rs11236515	11	75740366	G	A	0.0972429	-0.135569	0.0254859	1.04e-07	8063	textfile	0.00349706	28.2887
GCST90200073	1-linoleoyl-2-arachidonoyl-GPC (18:2/20:4n6) levels	rs79712551	11	79899575	A	G	0.0984829	0.126282	0.0259241	1.11e-06	8063	textfile	0.00293429	23.7229
GCST90200073	1-linoleoyl-2-arachidonoyl-GPC (18:2/20:4n6) levels	rs72987546	11	102965751	C	T	0.176674	-0.0938045	0.019864	2.33e-06	8063	textfile	0.00275815	22.2949
GCST90200073	1-linoleoyl-2-arachidonoyl-GPC (18:2/20:4n6) levels	rs12317268	12	21199607	G	A	0.15655	0.10867	0.0207355	1.6e-07	8063	textfile	0.00339482	27.4589
GCST90200073	1-linoleoyl-2-arachidonoyl-GPC (18:2/20:4n6) levels	rs141156905	13	103054049	G	C	0.022679	0.234159	0.0509818	4.37e-06	8063	textfile	0.00260952	21.0903
GCST90200073	1-linoleoyl-2-arachidonoyl-GPC (18:2/20:4n6) levels	rs111589439	15	48353793	C	T	0.00415839	-0.527905	0.117774	7.38e-06	8063	textfile	0.00248562	20.0865
GCST90200073	1-linoleoyl-2-arachidonoyl-GPC (18:2/20:4n6) levels	rs2059557	15	57785413	A	C	0.52487	0.0691462	0.0153076	6.27e-06	8063	textfile	0.00252423	20.3993
GCST90200073	1-linoleoyl-2-arachidonoyl-GPC (18:2/20:4n6) levels	rs35853021	15	58388444	T	G	0.349808	0.0752273	0.0159001	2.23e-06	8063	textfile	0.00276854	22.3791
GCST90200073	1-linoleoyl-2-arachidonoyl-GPC (18:2/20:4n6) levels	rs261342	15	58438954	C	G	0.783047	-0.099118	0.0185656	9.36e-08	8063	textfile	0.00352256	28.4957
GCST90200073	1-linoleoyl-2-arachidonoyl-GPC (18:2/20:4n6) levels	rs28496041	15	78395357	T	C	0.0587359	0.147773	0.0321615	4.33e-06	8063	textfile	0.00261147	21.1062
GCST90200073	1-linoleoyl-2-arachidonoyl-GPC (18:2/20:4n6) levels	rs4932474	15	89127273	T	C	0.39142	-0.0986494	0.0158029	4.31e-10	8063	textfile	0.00480977	38.959
GCST90200073	1-linoleoyl-2-arachidonoyl-GPC (18:2/20:4n6) levels	rs17231506	16	56960616	T	C	0.325729	0.0968277	0.0160793	1.72e-09	8063	textfile	0.00447733	36.2541
GCST90200073	1-linoleoyl-2-arachidonoyl-GPC (18:2/20:4n6) levels	rs185767502	17	2927368	C	T	0.0140968	-0.334102	0.0641682	1.92e-07	8063	textfile	0.00335092	27.1026
GCST90200073	1-linoleoyl-2-arachidonoyl-GPC (18:2/20:4n6) levels	rs58542926	19	19268740	T	C	0.0758912	-0.268266	0.0287406	1.02e-20	8063	textfile	0.0106899	87.1028
GCST90200073	1-linoleoyl-2-arachidonoyl-GPC (18:2/20:4n6) levels	rs188247550	19	19285807	T	C	0.0101977	-0.350612	0.0754935	3.41e-06	8063	textfile	0.00266795	21.5639
GCST90200073	1-linoleoyl-2-arachidonoyl-GPC (18:2/20:4n6) levels	rs139690031	19	22678826	T	C	0.0135927	-0.288048	0.0650103	9.39e-06	8063	textfile	0.00242892	19.6272
GCST90200073	1-linoleoyl-2-arachidonoyl-GPC (18:2/20:4n6) levels	rs115735785	22	17390490	C	T	0.0251059	0.232236	0.0486807	1.84e-06	8063	textfile	0.00281465	22.753
GCST90200095	1-linoleoyl-2-linolenoyl-GPC (18:2/18:3) levels	rs12088521	1	206806773	G	T	0.215091	-0.0839478	0.018141	3.7e-06	8188	textfile	0.00260846	21.4087
GCST90200095	1-linoleoyl-2-linolenoyl-GPC (18:2/18:3) levels	rs62188519	2	221234862	C	T	0.210071	-0.088589	0.0188415	2.58e-06	8188	textfile	0.00269265	22.1015
GCST90200095	1-linoleoyl-2-linolenoyl-GPC (18:2/18:3) levels	rs79028060	3	13064292	A	G	0.0840806	-0.127396	0.0271036	2.6e-06	8188	textfile	0.00269097	22.0878
GCST90200095	1-linoleoyl-2-linolenoyl-GPC (18:2/18:3) levels	rs75738537	3	173266631	A	G	0.0211009	0.236738	0.0527141	7.09e-06	8188	textfile	0.00245717	20.164
GCST90200095	1-linoleoyl-2-linolenoyl-GPC (18:2/18:3) levels	rs3108495	4	2444833	T	C	0.769444	0.0828459	0.0179163	3.76e-06	8188	textfile	0.00260456	21.3766
GCST90200095	1-linoleoyl-2-linolenoyl-GPC (18:2/18:3) levels	rs4395533	4	120560795	A	G	0.627268	-0.0688898	0.0154259	7.97e-06	8188	textfile	0.00242982	19.939
GCST90200095	1-linoleoyl-2-linolenoyl-GPC (18:2/18:3) levels	rs192540706	5	106684389	T	C	0.0239173	-0.232307	0.0491695	2.31e-06	8188	textfile	0.00271877	22.3165
GCST90200095	1-linoleoyl-2-linolenoyl-GPC (18:2/18:3) levels	rs16889861	6	37505299	G	A	0.000734844	-1.23584	0.278502	9.1e-06	8188	textfile	0.00239909	19.6862
GCST90200095	1-linoleoyl-2-linolenoyl-GPC (18:2/18:3) levels	rs192322815	6	109018571	A	G	0.00867479	-0.408426	0.0812888	5.05e-07	8188	textfile	0.00307362	25.2383
GCST90200095	1-linoleoyl-2-linolenoyl-GPC (18:2/18:3) levels	rs67170531	7	80159659	A	G	0.163723	-0.0945801	0.0204175	3.62e-06	8188	textfile	0.00261385	21.453
GCST90200095	1-linoleoyl-2-linolenoyl-GPC (18:2/18:3) levels	rs117387072	8	90315467	A	G	0.0374969	-0.177328	0.0395201	7.22e-06	8188	textfile	0.00245287	20.1285
GCST90200095	1-linoleoyl-2-linolenoyl-GPC (18:2/18:3) levels	rs6987304	8	138058583	A	C	0.219904	-0.0883784	0.0184999	1.78e-06	8188	textfile	0.0027795	22.8164
GCST90200095	1-linoleoyl-2-linolenoyl-GPC (18:2/18:3) levels	rs7869844	9	104748608	C	G	0.817188	0.0866596	0.0195763	9.57e-06	8188	textfile	0.00238757	19.5914
GCST90200095	1-linoleoyl-2-linolenoyl-GPC (18:2/18:3) levels	rs143774075	11	14702420	G	A	0.000366883	1.7697	0.393703	6.96e-06	8188	textfile	0.00246158	20.2002
GCST90200095	1-linoleoyl-2-linolenoyl-GPC (18:2/18:3) levels	rs174546	11	61802358	T	C	0.340301	0.236846	0.0157327	3.23e-51	8188	textfile	0.0269333	226.579
GCST90200095	1-linoleoyl-2-linolenoyl-GPC (18:2/18:3) levels	rs1274214	11	123603823	C	T	0.493072	0.073133	0.0152734	1.68e-06	8188	textfile	0.00279231	22.9218
GCST90200095	1-linoleoyl-2-linolenoyl-GPC (18:2/18:3) levels	rs147743636	13	85088610	T	C	0.0055093	-0.448163	0.101055	9.21e-06	8188	textfile	0.00239627	19.663
GCST90200095	1-linoleoyl-2-linolenoyl-GPC (18:2/18:3) levels	rs61985979	14	59101826	G	A	0.566944	-0.0696306	0.0152946	5.3e-06	8188	textfile	0.00252492	20.7213
GCST90200095	1-linoleoyl-2-linolenoyl-GPC (18:2/18:3) levels	rs185693778	14	86836784	A	G	0.0328891	-0.191744	0.0419274	4.8e-06	8188	textfile	0.00254778	20.9094
GCST90200095	1-linoleoyl-2-linolenoyl-GPC (18:2/18:3) levels	rs2180795	14	93771153	T	C	0.953302	-0.164229	0.035813	4.52e-06	8188	textfile	0.00256169	21.0238
GCST90200095	1-linoleoyl-2-linolenoyl-GPC (18:2/18:3) levels	rs10519274	15	79599408	T	G	0.0304736	0.195587	0.0437452	7.78e-06	8188	textfile	0.00243547	19.9854
GCST90200095	1-linoleoyl-2-linolenoyl-GPC (18:2/18:3) levels	rs293381	15	89101707	A	G	0.426663	-0.0719705	0.0156336	4.15e-06	8188	textfile	0.00258161	21.1878
GCST90200095	1-linoleoyl-2-linolenoyl-GPC (18:2/18:3) levels	rs11508026	16	56965416	T	C	0.431855	0.0766433	0.0153162	5.61e-07	8188	textfile	0.00304889	25.0346
GCST90200095	1-linoleoyl-2-linolenoyl-GPC (18:2/18:3) levels	rs890614	20	17361286	C	T	0.934214	0.146599	0.0306685	1.75e-06	8188	textfile	0.00278284	22.8439
GCST90199684	1-linoleoylglycerol (18:2) levels	rs114705742	2	111070770	A	G	0.0157831	0.28799	0.0624623	4.01e-06	8212	textfile	0.00258195	21.2526
GCST90199684	1-linoleoylglycerol (18:2) levels	rs75445316	2	114276169	T	C	0.024875	0.241198	0.049473	1.09e-06	8212	textfile	0.00288607	23.7632
GCST90199684	1-linoleoylglycerol (18:2) levels	rs113627835	2	225063702	C	G	0.00861964	0.382342	0.0840396	5.38e-06	8212	textfile	0.00251417	20.6933
GCST90199684	1-linoleoylglycerol (18:2) levels	rs114473062	4	32419463	T	C	0.025608	0.226158	0.049117	4.14e-06	8212	textfile	0.00257508	21.196
GCST90199684	1-linoleoylglycerol (18:2) levels	rs77982886	4	64106675	G	A	0.0152346	0.316857	0.0635267	6.11e-07	8212	textfile	0.00302031	24.8719
GCST90199684	1-linoleoylglycerol (18:2) levels	rs10006032	4	159919833	G	A	0.0573319	-0.15194	0.0334117	5.43e-06	8212	textfile	0.00251192	20.6748
GCST90199684	1-linoleoylglycerol (18:2) levels	rs10072491	5	4715384	T	C	0.0420795	-0.17568	0.038446	4.89e-06	8212	textfile	0.00253624	20.8755
GCST90199684	1-linoleoylglycerol (18:2) levels	rs62385039	6	895419	G	A	0.0201079	-0.258001	0.0552286	2.99e-06	8212	textfile	0.00265041	21.8177
GCST90199684	1-linoleoylglycerol (18:2) levels	rs17410962	8	19990569	A	G	0.120383	-0.11411	0.0235805	1.3e-06	8212	textfile	0.00284352	23.4118
GCST90199684	1-linoleoylglycerol (18:2) levels	rs2943179	8	87113088	T	C	0.221974	-0.0822174	0.0185161	8.98e-06	8212	textfile	0.00239518	19.7116
GCST90199684	1-linoleoylglycerol (18:2) levels	rs6475038	9	16346456	G	C	0.49482	-0.0721413	0.0159373	5.99e-06	8212	textfile	0.0024889	20.4848
GCST90199684	1-linoleoylglycerol (18:2) levels	rs10735636	9	74877161	G	C	0.981772	0.266346	0.0602083	9.7e-06	8212	textfile	0.00237737	19.5647
GCST90199684	1-linoleoylglycerol (18:2) levels	rs117168942	10	21701387	C	T	0.0332722	0.191261	0.0431454	9.3e-06	8212	textfile	0.00238724	19.6462
GCST90199684	1-linoleoylglycerol (18:2) levels	rs11033752	11	36708159	T	C	0.17797	-0.0907355	0.0204967	9.56e-06	8212	textfile	0.00238069	19.5921
GCST90199684	1-linoleoylglycerol (18:2) levels	rs964184	11	116778201	C	G	0.868723	-0.116525	0.0229017	3.62e-07	8212	textfile	0.00314258	25.882
GCST90199684	1-linoleoylglycerol (18:2) levels	rs56354314	12	106280157	A	G	0.022346	0.235446	0.0519464	5.83e-06	8212	textfile	0.00249539	20.5384
GCST90199684	1-linoleoylglycerol (18:2) levels	rs17070236	13	61262660	G	A	0.434985	-0.0699853	0.0156632	7.89e-06	8212	textfile	0.00242521	19.9594
GCST90199684	1-linoleoylglycerol (18:2) levels	rs12858688	13	69782332	T	C	0.0249358	-0.22125	0.0491192	6.66e-06	8212	textfile	0.00246458	20.2842
GCST90199684	1-linoleoylglycerol (18:2) levels	rs11160050	14	92187131	G	A	0.0875843	0.125943	0.028029	7.01e-06	8212	textfile	0.00245255	20.1849
GCST90199684	1-linoleoylglycerol (18:2) levels	rs12447287	16	56904086	C	T	0.245284	0.081903	0.0180828	5.92e-06	8212	textfile	0.00249193	20.5098
GCST90199684	1-linoleoylglycerol (18:2) levels	rs9894638	17	46835535	C	T	0.211593	0.0857298	0.0192292	8.26e-06	8212	textfile	0.00241458	19.8717
GCST90199742	1-linoleoyl-gpc (18:2) levels	rs77692382	1	39941043	T	C	0.248839	0.148269	0.0176834	5.09e-17	8262	textfile	0.00843731	70.2852
GCST90199742	1-linoleoyl-gpc (18:2) levels	rs72693372	1	106696721	A	G	0.036805	-0.182322	0.0408569	8.1e-06	8262	textfile	0.00240445	19.9087
GCST90199742	1-linoleoyl-gpc (18:2) levels	rs75827837	2	241341393	G	T	0.0129013	-0.33091	0.0668833	7.51e-07	8262	textfile	0.00295403	24.4726
GCST90199742	1-linoleoyl-gpc (18:2) levels	rs145233615	4	1485166	G	T	0.00836284	0.385983	0.0842198	4.58e-06	8262	textfile	0.00253583	20.9992
GCST90199742	1-linoleoyl-gpc (18:2) levels	rs2798231	4	3229246	A	G	0.248801	-0.0859335	0.0176182	1.07e-06	8262	textfile	0.00287123	23.7847
GCST90199742	1-linoleoyl-gpc (18:2) levels	rs7669946	4	133256436	A	G	0.00909532	-0.357656	0.0805539	9e-06	8262	textfile	0.00238033	19.7085
GCST90199742	1-linoleoyl-gpc (18:2) levels	rs603737	6	53481957	A	G	0.585069	0.0757562	0.0163396	3.55e-06	8262	textfile	0.00259501	21.4906
GCST90199742	1-linoleoyl-gpc (18:2) levels	rs1911739	6	105761698	T	C	0.912242	0.12135	0.02693	6.6e-06	8262	textfile	0.00245163	20.3003
GCST90199742	1-linoleoyl-gpc (18:2) levels	rs117940165	7	8713549	G	T	0.0159837	0.280505	0.0617343	5.53e-06	8262	textfile	0.00249264	20.6406
GCST90199742	1-linoleoyl-gpc (18:2) levels	rs7813127	8	6522591	C	T	0.101249	-0.111165	0.0250818	9.33e-06	8262	textfile	0.00237193	19.6387
GCST90199742	1-linoleoyl-gpc (18:2) levels	rs140386921	8	43570904	T	C	0.0249297	-0.221884	0.0490197	6e-06	8262	textfile	0.00247372	20.4836
GCST90199742	1-linoleoyl-gpc (18:2) levels	rs13253349	8	58411926	A	G	0.297826	-0.0812137	0.016713	1.18e-06	8262	textfile	0.00284987	23.6072
GCST90199742	1-linoleoyl-gpc (18:2) levels	rs75713974	9	9496882	C	T	0.030303	0.199475	0.0445287	7.47e-06	8262	textfile	0.00242303	20.0628
GCST90199742	1-linoleoyl-gpc (18:2) levels	rs72781626	10	34695570	T	C	0.0125396	-0.308251	0.0689796	7.87e-06	8262	textfile	0.0024112	19.9647
GCST90199742	1-linoleoyl-gpc (18:2) levels	rs141018764	10	49805687	T	C	0.0128469	-0.323373	0.0676793	1.77e-06	8262	textfile	0.00275557	22.8239
GCST90199742	1-linoleoyl-gpc (18:2) levels	rs391561	11	8246874	C	G	0.328857	0.073542	0.0161996	5.63e-06	8262	textfile	0.00248826	20.6043
GCST90199742	1-linoleoyl-gpc (18:2) levels	rs174546	11	61802358	T	C	0.33937	0.128831	0.0160407	9.63e-16	8262	textfile	0.00774696	64.4895
GCST90199742	1-linoleoyl-gpc (18:2) levels	rs4931585	12	31964451	T	A	0.310493	0.0749291	0.0166861	7.11e-06	8262	textfile	0.00243471	20.1598
GCST90199742	1-linoleoyl-gpc (18:2) levels	rs117145318	12	109791629	A	C	0.0347531	0.190308	0.0418385	5.4e-06	8262	textfile	0.00249799	20.6851
GCST90199742	1-linoleoyl-gpc (18:2) levels	rs494342	13	55994104	A	T	0.712207	0.0872112	0.016961	2.72e-07	8262	textfile	0.00318984	26.4324
GCST90199742	1-linoleoyl-gpc (18:2) levels	rs61958162	13	112225406	A	G	0.00983726	-0.343629	0.0775721	9.43e-06	8262	textfile	0.00236948	19.6184
GCST90199742	1-linoleoyl-gpc (18:2) levels	rs1461556	14	25221950	G	A	0.325759	0.0754386	0.0165379	5.08e-06	8262	textfile	0.00251217	20.8028
GCST90199742	1-linoleoyl-gpc (18:2) levels	rs4144431	14	51283745	A	G	0.514879	0.0703843	0.015528	5.82e-06	8262	textfile	0.0024806	20.5407
GCST90199742	1-linoleoyl-gpc (18:2) levels	rs72732168	14	74682483	T	C	0.0315566	-0.203458	0.0427745	1.97e-06	8262	textfile	0.00273091	22.6191
GCST90199742	1-linoleoyl-gpc (18:2) levels	rs143961980	14	80907515	A	G	0.0251672	0.232201	0.0487988	1.95e-06	8262	textfile	0.00273298	22.6363
GCST90199742	1-linoleoyl-gpc (18:2) levels	rs1532625	16	56971389	T	C	0.438382	0.0693843	0.015402	6.64e-06	8262	textfile	0.00245029	20.2891
GCST90199742	1-linoleoyl-gpc (18:2) levels	rs192914725	18	78979652	G	C	0.0220481	-0.230444	0.0513079	7.08e-06	8262	textfile	0.00243567	20.1677
GCST90199742	1-linoleoyl-gpc (18:2) levels	rs6514277	20	1313787	A	C	0.182261	0.092645	0.0201464	4.25e-06	8262	textfile	0.00255302	21.1419
GCST90199742	1-linoleoyl-gpc (18:2) levels	rs77087491	20	21594582	A	G	0.0423482	0.170892	0.0379414	6.67e-06	8262	textfile	0.00244944	20.282
GCST90199742	1-linoleoyl-gpc (18:2) levels	rs141146649	20	41393231	A	G	0.00430564	-0.554327	0.114873	1.4e-06	8262	textfile	0.00281053	23.2804
GCST90199742	1-linoleoyl-gpc (18:2) levels	rs11702737	21	18159565	C	T	0.737722	-0.0793689	0.0179445	9.73e-06	8262	textfile	0.00236225	19.5584
GCST90199793	1-linoleoyl-GPE (18:2) levels	rs77692382	1	39941043	T	C	0.249177	0.128077	0.0178513	7.25e-13	8279	textfile	0.00617921	51.4633
GCST90199793	1-linoleoyl-GPE (18:2) levels	rs139516793	2	7551475	G	T	0.0127319	0.307853	0.0690882	8.35e-06	8279	textfile	0.00239255	19.8506
GCST90199793	1-linoleoyl-GPE (18:2) levels	rs1402545	2	12969263	C	T	0.56712	-0.0815247	0.0160703	3.92e-07	8279	textfile	0.00309888	25.7292
GCST90199793	1-linoleoyl-GPE (18:2) levels	rs73995677	2	234763611	A	G	0.0400777	0.176491	0.0393421	7.25e-06	8279	textfile	0.00242492	20.1199
GCST90199793	1-linoleoyl-GPE (18:2) levels	rs75827837	2	241341393	G	T	0.0128748	-0.352097	0.0676095	1.91e-07	8279	textfile	0.00326521	27.1147
GCST90199793	1-linoleoyl-GPE (18:2) levels	rs7652856	3	26643906	T	G	0.514536	0.0694088	0.0156329	9e-06	8279	textfile	0.00237541	19.7081
GCST90199793	1-linoleoyl-GPE (18:2) levels	rs57979273	3	177784768	T	C	0.0371971	-0.184456	0.0410545	7.02e-06	8279	textfile	0.00243236	20.1818
GCST90199793	1-linoleoyl-GPE (18:2) levels	rs78468534	4	25933592	A	G	0.19116	0.0886065	0.0196045	6.19e-06	8279	textfile	0.00246134	20.4228
GCST90199793	1-linoleoyl-GPE (18:2) levels	rs9358341	6	20525257	C	A	0.21942	-0.0979851	0.0189389	2.29e-07	8279	textfile	0.00322278	26.7612
GCST90199793	1-linoleoyl-GPE (18:2) levels	rs146516493	6	166258629	G	A	0.00991605	-0.373876	0.0776928	1.49e-06	8279	textfile	0.00278935	23.152
GCST90199793	1-linoleoyl-GPE (18:2) levels	rs9478079	6	169627634	A	G	0.0169825	0.265768	0.0594241	7.74e-06	8279	textfile	0.00241021	19.9975
GCST90199793	1-linoleoyl-GPE (18:2) levels	rs184648706	8	42734644	C	T	0.022155	0.242323	0.052101	3.3e-06	8279	textfile	0.00260607	21.6268
GCST90199793	1-linoleoyl-GPE (18:2) levels	rs13253349	8	58411926	A	G	0.297513	-0.0782544	0.0168873	3.59e-06	8279	textfile	0.00258699	21.468
GCST90199793	1-linoleoyl-GPE (18:2) levels	rs61874429	10	130253851	C	T	0.10723	-0.112366	0.0249872	6.89e-06	8279	textfile	0.00243667	20.2176
GCST90199793	1-linoleoyl-GPE (18:2) levels	rs391561	11	8246874	C	G	0.329112	0.0743879	0.0163544	5.4e-06	8279	textfile	0.00249272	20.6838
GCST90199793	1-linoleoyl-GPE (18:2) levels	rs174546	11	61802358	T	C	0.339458	0.28307	0.0159736	2.88e-70	8279	textfile	0.0365456	313.962
GCST90199793	1-linoleoyl-GPE (18:2) levels	rs794410	11	91729003	G	A	0.414163	-0.0757448	0.0158671	1.81e-06	8279	textfile	0.00274498	22.7827
GCST90199793	1-linoleoyl-GPE (18:2) levels	rs148603336	11	97459564	A	G	0.015324	0.2948	0.0623444	2.26e-06	8279	textfile	0.00269346	22.354
GCST90199793	1-linoleoyl-GPE (18:2) levels	rs1650825	11	129873498	G	A	0.0505319	-0.165117	0.0351258	2.59e-06	8279	textfile	0.00266192	22.0916
GCST90199793	1-linoleoyl-GPE (18:2) levels	rs531321977	12	21213161	A	G	0.184504	-0.0892167	0.0195664	5.12e-06	8279	textfile	0.00250497	20.7857
GCST90199793	1-linoleoyl-GPE (18:2) levels	rs73069021	12	21247021	A	G	0.164627	0.132622	0.0206069	1.23e-10	8279	textfile	0.00497807	41.4096
GCST90199793	1-linoleoyl-GPE (18:2) levels	rs141487100	12	48633523	T	A	0.012363	0.321999	0.0698848	4.07e-06	8279	textfile	0.00255772	21.2246
GCST90199793	1-linoleoyl-GPE (18:2) levels	rs74442791	12	51256841	C	T	0.0114845	0.326477	0.0717679	5.39e-06	8279	textfile	0.00249335	20.689
GCST90199793	1-linoleoyl-GPE (18:2) levels	rs77110644	12	107760101	C	T	0.00722	0.450339	0.0912388	7.98e-07	8279	textfile	0.00293404	24.3565
GCST90199793	1-linoleoyl-GPE (18:2) levels	rs494342	13	55994104	A	T	0.711729	0.0821689	0.0171294	1.61e-06	8279	textfile	0.00277171	23.0052
GCST90199793	1-linoleoyl-GPE (18:2) levels	rs6574093	14	72728122	T	G	0.365881	-0.0725199	0.0161393	7.01e-06	8279	textfile	0.00243282	20.1855
GCST90199793	1-linoleoyl-GPE (18:2) levels	rs2180795	14	93771153	T	C	0.953327	-0.166121	0.0365337	5.44e-06	8279	textfile	0.00249115	20.6708
GCST90199793	1-linoleoyl-GPE (18:2) levels	rs2043082	15	58382109	A	G	0.342822	0.0858762	0.0164217	1.7e-07	8279	textfile	0.0032923	27.3404
GCST90199793	1-linoleoyl-GPE (18:2) levels	rs12916185	15	72408684	C	A	0.111044	0.119146	0.0243237	9.67e-07	8279	textfile	0.00288978	23.988
GCST90199793	1-linoleoyl-GPE (18:2) levels	rs8058610	16	23702074	T	C	0.604255	0.0709291	0.0160366	9.74e-06	8279	textfile	0.00235734	19.5578
GCST90199793	1-linoleoyl-GPE (18:2) levels	rs75371468	16	71344803	A	G	0.0903265	0.121907	0.0268576	5.65e-06	8279	textfile	0.00248236	20.5977
GCST90199793	1-linoleoyl-GPE (18:2) levels	rs56262517	16	84484264	C	T	0.0741346	0.132214	0.0295938	7.91e-06	8279	textfile	0.00240508	19.9549
GCST90199793	1-linoleoyl-GPE (18:2) levels	rs11652163	17	45004606	G	A	0.1894	-0.0876567	0.0197812	9.37e-06	8279	textfile	0.00236624	19.6318
GCST90199793	1-linoleoyl-GPE (18:2) levels	rs117382682	19	53631588	T	C	0.0116539	-0.344575	0.0729273	2.3e-06	8279	textfile	0.0026893	22.3194
GCST90199793	1-linoleoyl-GPE (18:2) levels	rs62202204	20	20769638	A	G	0.14244	-0.104563	0.0226295	3.83e-06	8279	textfile	0.00257223	21.3452
GCST90200074	1-linoleoyl-GPG (18:2) levels	rs115337538	1	181480356	A	G	0.0115978	-0.351543	0.072894	1.42e-06	8115	textfile	0.00285787	23.2523
GCST90200074	1-linoleoyl-GPG (18:2) levels	rs150928213	1	201624439	A	G	0.0571305	0.151808	0.0340182	8.1e-06	8115	textfile	0.00244801	19.9095
GCST90200074	1-linoleoyl-GPG (18:2) levels	rs141232285	3	65181063	C	T	0.00413733	-0.575514	0.119399	1.44e-06	8115	textfile	0.00285483	23.2275
GCST90200074	1-linoleoyl-GPG (18:2) levels	rs562059073	4	54193757	C	T	0.00604491	0.464674	0.0993802	2.93e-06	8115	textfile	0.00268683	21.857
GCST90200074	1-linoleoyl-GPG (18:2) levels	rs183666278	4	69725927	T	C	0.0200223	-0.256902	0.0557466	4.06e-06	8115	textfile	0.0026102	21.232
GCST90200074	1-linoleoyl-GPG (18:2) levels	rs149743557	4	85237690	C	T	0.0175898	0.275474	0.0594573	3.6e-06	8115	textfile	0.00263824	21.4607
GCST90200074	1-linoleoyl-GPG (18:2) levels	rs141289665	5	73717147	T	C	0.00303255	0.648635	0.141566	4.61e-06	8115	textfile	0.00258031	20.9882
GCST90200074	1-linoleoyl-GPG (18:2) levels	rs331582	5	123737511	C	T	0.497699	0.0723135	0.0155296	3.22e-06	8115	textfile	0.00266484	21.6776
GCST90200074	1-linoleoyl-GPG (18:2) levels	rs262462	6	120149124	A	G	0.842656	0.0973978	0.0216307	6.71e-06	8115	textfile	0.00249221	20.2698
GCST90200074	1-linoleoyl-GPG (18:2) levels	rs74542614	6	155609703	C	T	0.0365975	0.207372	0.0414472	5.64e-07	8115	textfile	0.00307527	25.0267
GCST90200074	1-linoleoyl-GPG (18:2) levels	rs3735782	8	32767339	A	C	0.478808	-0.0763639	0.0156621	1.08e-06	8115	textfile	0.0029209	23.7667
GCST90200074	1-linoleoyl-GPG (18:2) levels	rs142458797	9	6374323	A	G	0.00698998	-0.41902	0.0927695	6.28e-06	8115	textfile	0.00250773	20.3963
GCST90200074	1-linoleoyl-GPG (18:2) levels	rs10511931	9	36697738	G	A	0.772595	-0.0882353	0.0191895	4.26e-06	8115	textfile	0.0025986	21.1373
GCST90200074	1-linoleoyl-GPG (18:2) levels	rs894750	11	20604560	G	C	0.246344	0.0826861	0.0180719	4.75e-06	8115	textfile	0.00257306	20.9291
GCST90200074	1-linoleoyl-GPG (18:2) levels	rs149161702	12	136652	T	C	0.00813361	-0.434622	0.0863377	4.8e-07	8115	textfile	0.00311301	25.3347
GCST90200074	1-linoleoyl-GPG (18:2) levels	rs75151534	12	20747905	T	C	0.0980017	0.129384	0.0260692	6.94e-07	8115	textfile	0.00302622	24.6263
GCST90200074	1-linoleoyl-GPG (18:2) levels	rs4149056	12	21178615	C	T	0.157375	0.434263	0.0206869	7.74e-98	8115	textfile	0.0515063	440.563
GCST90200074	1-linoleoyl-GPG (18:2) levels	rs531321977	12	21213161	A	G	0.1833	-0.241846	0.0196257	6.82e-35	8115	textfile	0.0183691	151.817
GCST90200074	1-linoleoyl-GPG (18:2) levels	rs114917941	12	21246726	C	A	0.0533004	-0.245028	0.0344825	1.2e-12	8115	textfile	0.00618374	50.4809
GCST90200074	1-linoleoyl-GPG (18:2) levels	rs181054435	12	80387339	T	C	0.00495663	0.502172	0.111011	6.08e-06	8115	textfile	0.00251531	20.4581
GCST90200074	1-linoleoyl-GPG (18:2) levels	rs139576479	14	24504163	C	T	0.0158897	-0.28059	0.0618898	5.8e-06	8115	textfile	0.0025265	20.5494
GCST90200074	1-linoleoyl-GPG (18:2) levels	rs261290	15	58386521	C	T	0.655983	-0.0902193	0.0167514	7.21e-08	8115	textfile	0.00356171	28.9994
GCST90200074	1-linoleoyl-GPG (18:2) levels	rs145300906	17	80673793	G	A	0.00780766	0.389005	0.0880101	9.87e-06	8115	textfile	0.00240167	19.5316
GCST90200074	1-linoleoyl-GPG (18:2) levels	rs75837822	19	49244688	A	G	0.0236274	0.262423	0.0514215	3.34e-07	8115	textfile	0.00319915	26.038
GCST90200074	1-linoleoyl-GPG (18:2) levels	rs142299812	21	22272396	T	C	0.0686629	-0.142787	0.0307894	3.53e-06	8115	textfile	0.00264324	21.5015
GCST90200074	1-linoleoyl-GPG (18:2) levels	rs117642503	21	38565723	T	C	0.0234423	-0.244779	0.0514825	1.99e-06	8115	textfile	0.002778	22.6007
GCST90200074	1-linoleoyl-GPG (18:2) levels	rs12627976	22	43586666	C	T	0.201234	0.0866012	0.0194397	8.4e-06	8115	textfile	0.0024396	19.8409
GCST90199821	1-linoleoyl-GPI (18:2) levels	rs1168041	1	62494579	C	T	0.669039	0.0747145	0.0163058	4.6e-06	8268	textfile	0.00253293	20.9904
GCST90199821	1-linoleoyl-GPI (18:2) levels	rs7523124	1	168013272	G	T	0.0298995	0.202303	0.0442659	4.87e-06	8268	textfile	0.00251982	20.8815
GCST90199821	1-linoleoyl-GPI (18:2) levels	rs6743891	2	4895819	C	G	0.32725	-0.0755066	0.0161607	2.98e-06	8268	textfile	0.00263332	21.8245
GCST90199821	1-linoleoyl-GPI (18:2) levels	rs74888656	2	57988041	A	G	0.0490719	0.160478	0.0350209	4.6e-06	8268	textfile	0.00253323	20.9928
GCST90199821	1-linoleoyl-GPI (18:2) levels	rs74899452	2	206321155	A	G	0.215751	-0.0880882	0.01847	1.85e-06	8268	textfile	0.00274352	22.7403
GCST90199821	1-linoleoyl-GPI (18:2) levels	rs3863997	3	148474350	C	T	0.691484	0.0879115	0.0164534	9.14e-08	8268	textfile	0.00344098	28.5414
GCST90199821	1-linoleoyl-GPI (18:2) levels	rs11937096	4	77215883	A	G	0.0590126	0.16382	0.0319761	3e-07	8268	textfile	0.00316451	26.2408
GCST90199821	1-linoleoyl-GPI (18:2) levels	rs189197190	4	142845821	T	G	0.00957408	-0.413233	0.0784067	1.36e-07	8268	textfile	0.00334832	27.7702
GCST90199821	1-linoleoyl-GPI (18:2) levels	rs2217008	4	152028592	T	C	0.598372	-0.0692843	0.0156518	9.57e-06	8268	textfile	0.00236435	19.5901
GCST90199821	1-linoleoyl-GPI (18:2) levels	rs13210587	6	6054168	G	A	0.358688	-0.0711057	0.0157963	6.75e-06	8268	textfile	0.00244475	20.2578
GCST90199821	1-linoleoyl-GPI (18:2) levels	rs4504735	9	17630502	T	C	0.93719	0.14014	0.0309838	6.1e-06	8268	textfile	0.0024682	20.4527
GCST90199821	1-linoleoyl-GPI (18:2) levels	rs11142400	9	70403043	A	G	0.329346	0.0755842	0.0162584	3.34e-06	8268	textfile	0.00260719	21.6073
GCST90199821	1-linoleoyl-GPI (18:2) levels	rs174547	11	61803311	C	T	0.339608	0.165492	0.0158762	1.93e-25	8268	textfile	0.0129715	108.632
GCST90199821	1-linoleoyl-GPI (18:2) levels	rs10845471	12	12080073	T	C	0.26632	0.0768632	0.0173831	9.79e-06	8268	textfile	0.00235915	19.5469
GCST90199821	1-linoleoyl-GPI (18:2) levels	rs2199766	12	21166592	A	G	0.326166	-0.0761581	0.0159172	1.71e-06	8268	textfile	0.0027612	22.8873
GCST90199821	1-linoleoyl-GPI (18:2) levels	rs4149067	12	21200977	G	C	0.191957	0.148099	0.0190316	7.15e-15	8268	textfile	0.00727083	60.5409
GCST90199821	1-linoleoyl-GPI (18:2) levels	rs76569837	12	45565980	A	G	0.0168281	-0.285669	0.0579068	8.09e-07	8268	textfile	0.00293488	24.3311
GCST90199821	1-linoleoyl-GPI (18:2) levels	rs79267724	12	127635476	A	G	0.0156818	-0.282892	0.0610137	3.54e-06	8268	textfile	0.00259333	21.4922
GCST90199821	1-linoleoyl-GPI (18:2) levels	rs6486740	12	128958130	G	A	0.667091	-0.0728199	0.0160598	5.78e-06	8268	textfile	0.00248051	20.5549
GCST90199821	1-linoleoyl-GPI (18:2) levels	rs78841021	13	74028138	G	A	0.0831507	-0.141008	0.0272944	2.39e-07	8268	textfile	0.00321766	26.683
GCST90199821	1-linoleoyl-GPI (18:2) levels	rs535565281	17	37066629	C	G	0.00846632	0.383054	0.0830019	3.93e-06	8268	textfile	0.00256937	21.2931
GCST90199821	1-linoleoyl-GPI (18:2) levels	rs11652267	17	43502713	T	C	0.0816289	0.123725	0.0276892	7.88e-06	8268	textfile	0.00240905	19.9613
GCST90199821	1-linoleoyl-GPI (18:2) levels	rs11668882	19	54171328	T	C	0.563142	-0.150151	0.0154422	2.4e-22	8268	textfile	0.0113058	94.522
GCST90199821	1-linoleoyl-GPI (18:2) levels	rs2057237	20	56991273	A	G	0.108797	-0.113574	0.0246711	4.15e-06	8268	textfile	0.00255663	21.1873
GCST90199821	1-linoleoyl-GPI (18:2) levels	rs9617090	22	50000765	T	C	0.425761	0.0707567	0.0154424	4.61e-06	8268	textfile	0.00253282	20.9894
GCST90200078	1-myristoyl-2-arachidonoyl-GPC (14:0/20:4) levels	rs138755169	1	1444681	A	G	0.0228246	0.222416	0.0497281	7.73e-06	8264	textfile	0.00241484	19.9997
GCST90200078	1-myristoyl-2-arachidonoyl-GPC (14:0/20:4) levels	rs116838287	1	65095569	A	G	0.0349895	0.187286	0.0406281	4.03e-06	8264	textfile	0.00256479	21.2448
GCST90200078	1-myristoyl-2-arachidonoyl-GPC (14:0/20:4) levels	rs17363722	1	189582840	T	C	0.194825	-0.0942045	0.0192961	1.05e-06	8264	textfile	0.00287583	23.8286
GCST90200078	1-myristoyl-2-arachidonoyl-GPC (14:0/20:4) levels	rs10493861	1	247143615	C	T	0.25418	0.0831526	0.0174816	1.97e-06	8264	textfile	0.00273031	22.6196
GCST90200078	1-myristoyl-2-arachidonoyl-GPC (14:0/20:4) levels	rs780093	2	27519736	C	T	0.597032	-0.0772673	0.0152412	3.99e-07	8264	textfile	0.00310038	25.695
GCST90200078	1-myristoyl-2-arachidonoyl-GPC (14:0/20:4) levels	rs75340150	2	136236396	A	G	0.0760643	-0.131516	0.0281158	2.9e-06	8264	textfile	0.00264069	21.8752
GCST90200078	1-myristoyl-2-arachidonoyl-GPC (14:0/20:4) levels	rs4668097	2	168666536	G	T	0.768398	-0.0787738	0.0175793	7.43e-06	8264	textfile	0.00242391	20.075
GCST90200078	1-myristoyl-2-arachidonoyl-GPC (14:0/20:4) levels	rs6730643	2	198094992	G	A	0.0141693	-0.298946	0.0631766	2.22e-06	8264	textfile	0.00270214	22.3856
GCST90200078	1-myristoyl-2-arachidonoyl-GPC (14:0/20:4) levels	rs7642482	3	77668605	G	A	0.165911	-0.0951057	0.0203804	3.06e-06	8264	textfile	0.00262818	21.7712
GCST90200078	1-myristoyl-2-arachidonoyl-GPC (14:0/20:4) levels	rs56077666	3	98422566	A	C	0.0109104	-0.326226	0.0722773	6.38e-06	8264	textfile	0.00245909	20.3671
GCST90200078	1-myristoyl-2-arachidonoyl-GPC (14:0/20:4) levels	rs1726537	3	144530325	T	C	0.43404	-0.0707991	0.0150143	2.41e-06	8264	textfile	0.00268342	22.23
GCST90200078	1-myristoyl-2-arachidonoyl-GPC (14:0/20:4) levels	rs79682447	4	2260377	A	G	0.0409425	-0.174354	0.0374933	3.31e-06	8264	textfile	0.00260994	21.6198
GCST90200078	1-myristoyl-2-arachidonoyl-GPC (14:0/20:4) levels	rs10032323	4	109646317	A	G	0.403177	-0.073378	0.0150416	1.07e-06	8264	textfile	0.00287147	23.7924
GCST90200078	1-myristoyl-2-arachidonoyl-GPC (14:0/20:4) levels	rs111582663	5	11294563	A	C	0.0277845	-0.215794	0.0455297	2.14e-06	8264	textfile	0.00271094	22.4587
GCST90200078	1-myristoyl-2-arachidonoyl-GPC (14:0/20:4) levels	rs74976697	7	1120869	T	C	0.164278	0.0891708	0.0200323	8.53e-06	8264	textfile	0.00239196	19.8097
GCST90200078	1-myristoyl-2-arachidonoyl-GPC (14:0/20:4) levels	rs7786123	7	3056409	G	C	0.34402	0.074424	0.0162451	4.62e-06	8264	textfile	0.00253332	20.9834
GCST90200078	1-myristoyl-2-arachidonoyl-GPC (14:0/20:4) levels	rs2458285	8	102951650	T	C	0.509458	0.0704596	0.0148231	2e-06	8264	textfile	0.00272663	22.589
GCST90200078	1-myristoyl-2-arachidonoyl-GPC (14:0/20:4) levels	rs28601761	8	125487789	G	C	0.423124	-0.0797106	0.0151092	1.32e-07	8264	textfile	0.00335659	27.8256
GCST90200078	1-myristoyl-2-arachidonoyl-GPC (14:0/20:4) levels	rs3825036	11	61749004	A	G	0.148639	0.109942	0.0210651	1.8e-07	8264	textfile	0.00328534	27.233
GCST90200078	1-myristoyl-2-arachidonoyl-GPC (14:0/20:4) levels	rs543711028	11	61758095	C	G	0.0137994	-0.282904	0.063695	8.93e-06	8264	textfile	0.00238145	19.7225
GCST90200078	1-myristoyl-2-arachidonoyl-GPC (14:0/20:4) levels	rs102275	11	61790331	C	T	0.345143	-0.342018	0.0152893	7.75e-111	8264	textfile	0.0570953	500.285
GCST90200078	1-myristoyl-2-arachidonoyl-GPC (14:0/20:4) levels	rs11230920	11	62133515	T	C	0.368321	0.0723532	0.0155377	3.21e-06	8264	textfile	0.00261706	21.6789
GCST90200078	1-myristoyl-2-arachidonoyl-GPC (14:0/20:4) levels	rs75460503	13	59266263	G	T	0.0307066	-0.202522	0.0429725	2.44e-06	8264	textfile	0.00268045	22.2054
GCST90200078	1-myristoyl-2-arachidonoyl-GPC (14:0/20:4) levels	rs56404504	16	23839810	T	A	0.0451895	-0.161666	0.0360761	7.42e-06	8264	textfile	0.00242412	20.0767
GCST90200078	1-myristoyl-2-arachidonoyl-GPC (14:0/20:4) levels	rs141332412	18	21438429	T	C	0.178758	0.0980528	0.0194601	4.69e-07	8264	textfile	0.00306272	25.3819
GCST90200078	1-myristoyl-2-arachidonoyl-GPC (14:0/20:4) levels	rs58542926	19	19268740	T	C	0.0756786	-0.202338	0.0284539	1.15e-12	8264	textfile	0.00608179	50.5552
GCST90200078	1-myristoyl-2-arachidonoyl-GPC (14:0/20:4) levels	rs182611493	19	19347579	G	A	0.0100733	-0.393446	0.0749319	1.52e-07	8264	textfile	0.00332506	27.5633
GCST90200078	1-myristoyl-2-arachidonoyl-GPC (14:0/20:4) levels	rs143871568	19	21400447	A	G	0.0137497	0.284012	0.0639668	9e-06	8264	textfile	0.00237979	19.7087
GCST90200078	1-myristoyl-2-arachidonoyl-GPC (14:0/20:4) levels	rs11673095	19	54937011	A	G	0.0128141	-0.301083	0.0675239	8.24e-06	8264	textfile	0.00240007	19.8771
GCST90199653	1-myristoyl-2-palmitoyl-gpc (14:0/16:0) levels	rs148311684	1	4888680	A	G	0.0126404	-0.303145	0.0683667	9.25e-06	8271	textfile	0.0023715	19.6565
GCST90199653	1-myristoyl-2-palmitoyl-gpc (14:0/16:0) levels	rs2996477	1	91920677	C	T	0.924975	0.131699	0.0294263	7.62e-06	8271	textfile	0.00241593	20.0257
GCST90199653	1-myristoyl-2-palmitoyl-gpc (14:0/16:0) levels	rs561097514	2	109012613	G	A	0.00696736	-0.423708	0.0916754	3.8e-06	8271	textfile	0.00257602	21.3561
GCST90199653	1-myristoyl-2-palmitoyl-gpc (14:0/16:0) levels	rs114128846	2	118280459	A	G	0.064399	0.147692	0.031243	2.28e-06	8271	textfile	0.0026945	22.341
GCST90199653	1-myristoyl-2-palmitoyl-gpc (14:0/16:0) levels	rs79682447	4	2260377	A	G	0.0406628	-0.189114	0.0384282	8.6e-07	8271	textfile	0.00291957	24.2126
GCST90199653	1-myristoyl-2-palmitoyl-gpc (14:0/16:0) levels	rs28867983	4	21108584	G	A	0.201939	0.0850279	0.019173	9.22e-06	8271	textfile	0.00237221	19.6625
GCST90199653	1-myristoyl-2-palmitoyl-gpc (14:0/16:0) levels	rs4698782	4	109734125	C	T	0.439682	-0.0728829	0.0154847	2.52e-06	8271	textfile	0.00267132	22.1483
GCST90199653	1-myristoyl-2-palmitoyl-gpc (14:0/16:0) levels	rs12331085	4	171881699	A	G	0.264501	-0.0932487	0.0176113	1.19e-07	8271	textfile	0.00337812	28.0284
GCST90199653	1-myristoyl-2-palmitoyl-gpc (14:0/16:0) levels	rs4975528	5	1017800	A	G	0.27399	0.0782659	0.0173632	6.56e-06	8271	textfile	0.00245054	20.3133
GCST90199653	1-myristoyl-2-palmitoyl-gpc (14:0/16:0) levels	rs147325198	5	9684711	A	G	0.014061	0.312097	0.065423	1.84e-06	8271	textfile	0.00274389	22.7517
GCST90199653	1-myristoyl-2-palmitoyl-gpc (14:0/16:0) levels	rs9349828	6	56559434	C	T	0.312933	0.073257	0.0164631	8.6e-06	8271	textfile	0.00238824	19.7957
GCST90199653	1-myristoyl-2-palmitoyl-gpc (14:0/16:0) levels	rs116926922	6	159958678	T	G	0.0329258	0.200887	0.0425847	2.39e-06	8271	textfile	0.00268331	22.248
GCST90199653	1-myristoyl-2-palmitoyl-gpc (14:0/16:0) levels	rs10868484	9	86776740	C	T	0.160135	0.0967565	0.0211482	4.76e-06	8271	textfile	0.0025244	20.9271
GCST90199653	1-myristoyl-2-palmitoyl-gpc (14:0/16:0) levels	rs4485089	11	12409814	G	A	0.243905	-0.080974	0.0179663	6.58e-06	8271	textfile	0.00244991	20.3081
GCST90199653	1-myristoyl-2-palmitoyl-gpc (14:0/16:0) levels	rs79292294	11	38215972	G	T	0.0254391	0.217589	0.0488736	8.5e-06	8271	textfile	0.00239071	19.8162
GCST90199653	1-myristoyl-2-palmitoyl-gpc (14:0/16:0) levels	rs17583806	13	104779166	A	G	0.0741304	0.13245	0.0289892	4.9e-06	8271	textfile	0.00251755	20.8702
GCST90199653	1-myristoyl-2-palmitoyl-gpc (14:0/16:0) levels	rs2676379	15	46615379	G	C	0.534699	0.0709062	0.0153401	3.8e-06	8271	textfile	0.00257652	21.3603
GCST90199653	1-myristoyl-2-palmitoyl-gpc (14:0/16:0) levels	rs28704912	18	7928036	A	C	0.0874939	0.130285	0.0272362	1.72e-06	8271	textfile	0.00275891	22.8766
GCST90199653	1-myristoyl-2-palmitoyl-gpc (14:0/16:0) levels	rs142273297	20	3610520	A	G	0.0154583	0.275401	0.0618858	8.58e-06	8271	textfile	0.00238865	19.799
GCST90200079	1-oleoyl-2-arachidonoyl-GPE (18:1/20:4) levels	rs144650982	1	93087446	T	C	0.0156677	0.291928	0.0629849	3.57e-06	8121	textfile	0.00263829	21.4769
GCST90200079	1-oleoyl-2-arachidonoyl-GPE (18:1/20:4) levels	rs6692986	1	199620606	C	G	0.151326	0.100306	0.0217408	3.96e-06	8121	textfile	0.00261431	21.2812
GCST90200079	1-oleoyl-2-arachidonoyl-GPE (18:1/20:4) levels	rs780093	2	27519736	C	T	0.596647	-0.0701752	0.0158628	9.69e-06	8121	textfile	0.0024041	19.5659
GCST90200079	1-oleoyl-2-arachidonoyl-GPE (18:1/20:4) levels	rs281584	2	132951101	A	G	0.723899	-0.0796221	0.0176907	6.77e-06	8121	textfile	0.0024882	20.2521
GCST90200079	1-oleoyl-2-arachidonoyl-GPE (18:1/20:4) levels	rs9821572	3	132940313	A	G	0.147566	0.101766	0.0221709	4.43e-06	8121	textfile	0.00258764	21.0636
GCST90200079	1-oleoyl-2-arachidonoyl-GPE (18:1/20:4) levels	rs13081352	3	136222574	A	C	0.116786	-0.107406	0.0242448	9.42e-06	8121	textfile	0.00241081	19.6206
GCST90200079	1-oleoyl-2-arachidonoyl-GPE (18:1/20:4) levels	rs147565264	5	78858900	G	A	0.0139457	0.30793	0.0665076	3.66e-06	8121	textfile	0.00263273	21.4316
GCST90200079	1-oleoyl-2-arachidonoyl-GPE (18:1/20:4) levels	rs6878680	5	156960126	C	G	0.637761	0.0901934	0.0162766	3e-08	8121	textfile	0.00376681	30.6984
GCST90200079	1-oleoyl-2-arachidonoyl-GPE (18:1/20:4) levels	rs3945981	6	11011172	A	G	0.426579	0.0849483	0.0157036	6.32e-08	8121	textfile	0.00359037	29.2553
GCST90200079	1-oleoyl-2-arachidonoyl-GPE (18:1/20:4) levels	rs376024	6	13741284	C	T	0.583041	-0.0800639	0.015826	4.21e-07	8121	textfile	0.00314163	25.5873
GCST90200079	1-oleoyl-2-arachidonoyl-GPE (18:1/20:4) levels	rs35330527	7	73455877	G	A	0.120407	-0.111442	0.0237642	2.74e-06	8121	textfile	0.00270064	21.9859
GCST90200079	1-oleoyl-2-arachidonoyl-GPE (18:1/20:4) levels	rs6995233	8	26797336	A	G	0.23758	-0.0823842	0.0182242	6.17e-06	8121	textfile	0.00251009	20.4307
GCST90200079	1-oleoyl-2-arachidonoyl-GPE (18:1/20:4) levels	rs174566	11	61824890	G	A	0.344891	-0.123363	0.016301	3.79e-14	8121	textfile	0.00700293	57.2578
GCST90200079	1-oleoyl-2-arachidonoyl-GPE (18:1/20:4) levels	rs78806542	11	99712392	A	G	0.0559734	0.152896	0.0339264	6.58e-06	8121	textfile	0.00249472	20.3053
GCST90200079	1-oleoyl-2-arachidonoyl-GPE (18:1/20:4) levels	rs7930786	11	116754011	G	C	0.929383	-0.233933	0.0302266	9.99e-15	8121	textfile	0.00732156	59.8822
GCST90200079	1-oleoyl-2-arachidonoyl-GPE (18:1/20:4) levels	rs11046118	12	21556884	C	T	0.642981	0.0839449	0.0162678	2.47e-07	8121	textfile	0.00326813	26.621
GCST90200079	1-oleoyl-2-arachidonoyl-GPE (18:1/20:4) levels	rs11612976	12	120662997	C	T	0.0156619	-0.282924	0.0624826	5.95e-06	8121	textfile	0.00251835	20.4981
GCST90200079	1-oleoyl-2-arachidonoyl-GPE (18:1/20:4) levels	rs45561232	14	20224824	A	T	0.00804655	-0.394542	0.0873727	6.31e-06	8121	textfile	0.00250459	20.3858
GCST90200079	1-oleoyl-2-arachidonoyl-GPE (18:1/20:4) levels	rs13329231	15	40119895	A	G	0.0253252	-0.263843	0.049728	1.12e-07	8121	textfile	0.00345443	28.1438
GCST90200079	1-oleoyl-2-arachidonoyl-GPE (18:1/20:4) levels	rs71478653	15	58208754	G	C	0.0251272	0.244728	0.0497299	8.6e-07	8121	textfile	0.00297324	24.2117
GCST90200079	1-oleoyl-2-arachidonoyl-GPE (18:1/20:4) levels	rs1318175	15	58293930	T	C	0.167581	-0.2144	0.0209027	1.1e-24	8121	textfile	0.0127893	105.181
GCST90200079	1-oleoyl-2-arachidonoyl-GPE (18:1/20:4) levels	rs4775038	15	58366595	T	C	0.102969	-0.13325	0.0259957	2.96e-07	8121	textfile	0.00322492	26.2678
GCST90200079	1-oleoyl-2-arachidonoyl-GPE (18:1/20:4) levels	rs1532085	15	58391167	G	A	0.62153	-0.358021	0.0156177	2.67e-116	8121	textfile	0.0607774	525.383
GCST90200079	1-oleoyl-2-arachidonoyl-GPE (18:1/20:4) levels	rs1077834	15	58431280	C	T	0.217497	0.37044	0.0185641	1.37e-88	8121	textfile	0.0467401	398.09
GCST90200079	1-oleoyl-2-arachidonoyl-GPE (18:1/20:4) levels	rs56307374	16	3055993	A	G	0.0992242	0.115189	0.02603	9.63e-06	8121	textfile	0.00240557	19.5779
GCST90200079	1-oleoyl-2-arachidonoyl-GPE (18:1/20:4) levels	rs4559925	16	11457123	T	C	0.508664	-0.0776735	0.0157777	8.52e-07	8121	textfile	0.00297546	24.2299
GCST90200079	1-oleoyl-2-arachidonoyl-GPE (18:1/20:4) levels	rs76293120	16	15585524	A	G	0.0151515	-0.287739	0.0639717	6.86e-06	8121	textfile	0.00248503	20.2262
GCST90200079	1-oleoyl-2-arachidonoyl-GPE (18:1/20:4) levels	rs12605886	18	13611534	T	G	0.146437	-0.0980101	0.022062	8.89e-06	8121	textfile	0.00242431	19.7308
GCST90200079	1-oleoyl-2-arachidonoyl-GPE (18:1/20:4) levels	rs188016323	18	64333701	T	C	0.00940478	-0.353427	0.079337	8.4e-06	8121	textfile	0.00243769	19.84
GCST90200079	1-oleoyl-2-arachidonoyl-GPE (18:1/20:4) levels	rs59007384	19	44893408	T	G	0.204106	0.117492	0.019163	8.72e-10	8121	textfile	0.0046076	37.5822
GCST90200079	1-oleoyl-2-arachidonoyl-GPE (18:1/20:4) levels	rs189120560	19	46700115	T	A	0.0483412	0.164201	0.0359977	5.08e-06	8121	textfile	0.00255553	20.8015
GCST90200079	1-oleoyl-2-arachidonoyl-GPE (18:1/20:4) levels	rs146171120	20	42572567	T	A	0.0120407	-0.342743	0.0714273	1.6e-06	8121	textfile	0.00282729	23.0198
GCST90200081	1-oleoyl-2-docosahexaenoyl-GPC (18:1/22:6) levels	rs147248802	1	8217261	T	G	0.0195374	0.248282	0.053276	3.16e-06	8267	textfile	0.00262023	21.7131
GCST90200081	1-oleoyl-2-docosahexaenoyl-GPC (18:1/22:6) levels	rs7555577	1	62568692	C	A	0.665298	0.0745808	0.0155416	1.6e-06	8267	textfile	0.00277784	23.0228
GCST90200081	1-oleoyl-2-docosahexaenoyl-GPC (18:1/22:6) levels	rs41264055	1	159018673	A	G	0.0126275	-0.307463	0.0655952	2.77e-06	8267	textfile	0.00265058	21.9653
GCST90200081	1-oleoyl-2-docosahexaenoyl-GPC (18:1/22:6) levels	rs531843571	1	207967562	A	G	0.00518609	-0.503392	0.103321	1.1e-06	8267	textfile	0.00286314	23.7318
GCST90200081	1-oleoyl-2-docosahexaenoyl-GPC (18:1/22:6) levels	rs34815086	1	237125635	G	A	0.125061	0.100145	0.0223173	7.21e-06	8267	textfile	0.0024298	20.1312
GCST90200081	1-oleoyl-2-docosahexaenoyl-GPC (18:1/22:6) levels	rs35773364	2	29966874	A	G	0.608707	-0.0701012	0.0154479	5.68e-06	8267	textfile	0.00248476	20.5877
GCST90200081	1-oleoyl-2-docosahexaenoyl-GPC (18:1/22:6) levels	rs250944	2	234088574	A	G	0.490994	-0.071072	0.0150841	2.46e-06	8267	textfile	0.00267822	22.1949
GCST90200081	1-oleoyl-2-docosahexaenoyl-GPC (18:1/22:6) levels	rs75301218	3	75444625	T	C	0.0259277	0.221983	0.0471437	2.49e-06	8267	textfile	0.00267474	22.166
GCST90200081	1-oleoyl-2-docosahexaenoyl-GPC (18:1/22:6) levels	rs149045601	3	117384007	T	C	0.03795	-0.181746	0.0384728	2.31e-06	8267	textfile	0.00269218	22.3109
GCST90200081	1-oleoyl-2-docosahexaenoyl-GPC (18:1/22:6) levels	rs585021	3	124764022	T	C	0.124597	-0.108572	0.0232258	2.95e-06	8267	textfile	0.00263633	21.8469
GCST90200081	1-oleoyl-2-docosahexaenoyl-GPC (18:1/22:6) levels	rs189445323	4	30688446	A	G	0.0204504	0.241073	0.051378	2.7e-06	8267	textfile	0.00265607	22.0109
GCST90200081	1-oleoyl-2-docosahexaenoyl-GPC (18:1/22:6) levels	rs1874747	4	124717825	C	T	0.327054	-0.0805479	0.0158722	3.88e-07	8267	textfile	0.00310553	25.7471
GCST90200081	1-oleoyl-2-docosahexaenoyl-GPC (18:1/22:6) levels	rs147466699	4	130731200	C	A	0.01327	-0.293703	0.0650634	6.36e-06	8267	textfile	0.00245882	20.3722
GCST90200081	1-oleoyl-2-docosahexaenoyl-GPC (18:1/22:6) levels	rs248672	5	6034402	A	T	0.733682	0.0735569	0.0166392	9.84e-06	8267	textfile	0.00235835	19.5379
GCST90200081	1-oleoyl-2-docosahexaenoyl-GPC (18:1/22:6) levels	rs35309	5	59248822	C	T	0.203121	0.0828405	0.018509	7.62e-06	8267	textfile	0.00241724	20.0269
GCST90200081	1-oleoyl-2-docosahexaenoyl-GPC (18:1/22:6) levels	rs66464172	6	10978785	C	T	0.451381	-0.103813	0.0147669	2.06e-12	8267	textfile	0.00594276	49.4106
GCST90200081	1-oleoyl-2-docosahexaenoyl-GPC (18:1/22:6) levels	rs115822495	6	15681477	T	C	0.0111138	-0.31669	0.0704646	6.98e-06	8267	textfile	0.00243736	20.194
GCST90200081	1-oleoyl-2-docosahexaenoyl-GPC (18:1/22:6) levels	rs732675	6	33908438	T	C	0.0289126	-0.204228	0.0442176	3.86e-06	8267	textfile	0.00257379	21.3273
GCST90200081	1-oleoyl-2-docosahexaenoyl-GPC (18:1/22:6) levels	rs9471968	6	42937497	G	A	0.540922	0.0684887	0.014744	3.4e-06	8267	textfile	0.00260332	21.5726
GCST90200081	1-oleoyl-2-docosahexaenoyl-GPC (18:1/22:6) levels	rs17145750	7	73612048	T	C	0.154312	-0.10982	0.0204039	7.35e-08	8267	textfile	0.00349196	28.9622
GCST90200081	1-oleoyl-2-docosahexaenoyl-GPC (18:1/22:6) levels	rs56222853	9	16188773	A	G	0.256299	-0.07764	0.0169342	4.54e-06	8267	textfile	0.00253624	21.0153
GCST90200081	1-oleoyl-2-docosahexaenoyl-GPC (18:1/22:6) levels	rs141097695	9	31229953	A	G	0.0259963	-0.20945	0.0465856	6.92e-06	8267	textfile	0.00243921	20.2093
GCST90200081	1-oleoyl-2-docosahexaenoyl-GPC (18:1/22:6) levels	rs7098181	10	63267383	T	G	0.427358	0.0672794	0.0148365	5.77e-06	8267	textfile	0.00248127	20.5587
GCST90200081	1-oleoyl-2-docosahexaenoyl-GPC (18:1/22:6) levels	rs499974	11	75743976	A	C	0.161499	-0.117253	0.0198957	3.78e-09	8267	textfile	0.0041837	34.7236
GCST90200081	1-oleoyl-2-docosahexaenoyl-GPC (18:1/22:6) levels	rs78604078	11	111447415	A	T	0.0366149	0.178297	0.0395003	6.37e-06	8267	textfile	0.0024585	20.3696
GCST90200081	1-oleoyl-2-docosahexaenoyl-GPC (18:1/22:6) levels	rs964184	11	116778201	C	G	0.86875	-0.119699	0.0218633	4.38e-08	8267	textfile	0.00361268	29.9671
GCST90200081	1-oleoyl-2-docosahexaenoyl-GPC (18:1/22:6) levels	rs141392338	12	116547527	A	G	0.00891766	0.362174	0.0791482	4.74e-06	8267	textfile	0.00252642	20.9338
GCST90200081	1-oleoyl-2-docosahexaenoyl-GPC (18:1/22:6) levels	rs72665086	14	26157556	T	C	0.13916	-0.0946746	0.0214132	9.81e-06	8267	textfile	0.00235901	19.5433
GCST90200081	1-oleoyl-2-docosahexaenoyl-GPC (18:1/22:6) levels	rs7159441	14	56208965	G	C	0.474308	-0.0659108	0.014761	8e-06	8267	textfile	0.00240596	19.9332
GCST90200081	1-oleoyl-2-docosahexaenoyl-GPC (18:1/22:6) levels	rs78018924	16	121835	T	C	0.296784	-0.0799431	0.0164786	1.23e-06	8267	textfile	0.00283883	23.5297
GCST90200081	1-oleoyl-2-docosahexaenoyl-GPC (18:1/22:6) levels	rs118123834	16	19567933	C	G	0.0079278	-0.404076	0.0831323	1.17e-06	8267	textfile	0.0028497	23.6201
GCST90200081	1-oleoyl-2-docosahexaenoyl-GPC (18:1/22:6) levels	rs11871667	17	17574533	T	C	0.526591	-0.0926168	0.0146081	2.3e-10	8267	textfile	0.0048388	40.1871
GCST90200081	1-oleoyl-2-docosahexaenoyl-GPC (18:1/22:6) levels	rs2304128	19	19635342	T	G	0.0785347	-0.165954	0.0276051	1.84e-09	8267	textfile	0.00435266	36.132
GCST90200081	1-oleoyl-2-docosahexaenoyl-GPC (18:1/22:6) levels	rs429358	19	44908684	C	T	0.137879	0.108697	0.0211457	2.74e-07	8267	textfile	0.00318608	26.4171
GCST90200081	1-oleoyl-2-docosahexaenoyl-GPC (18:1/22:6) levels	rs61751956	19	50517646	G	A	0.369432	0.0763104	0.0156344	1.06e-06	8267	textfile	0.00287347	23.8177
GCST90200082	1-oleoyl-2-linoleoyl-GPE (18:1/18:2) levels	rs17457343	1	87467146	T	C	0.0253312	-0.233969	0.0491039	1.89e-06	8205	textfile	0.00275935	22.6975
GCST90200082	1-oleoyl-2-linoleoyl-GPE (18:1/18:2) levels	rs141089920	1	161486977	T	C	0.00507894	0.485583	0.108918	8.26e-06	8205	textfile	0.00241656	19.8711
GCST90200082	1-oleoyl-2-linoleoyl-GPE (18:1/18:2) levels	rs55716461	1	230296331	T	C	0.196376	-0.090984	0.0195072	3.1e-06	8205	textfile	0.00264431	21.7488
GCST90200082	1-oleoyl-2-linoleoyl-GPE (18:1/18:2) levels	rs77391663	2	4814361	A	G	0.182014	-0.0905816	0.0200905	6.52e-06	8205	textfile	0.00247141	20.3232
GCST90200082	1-oleoyl-2-linoleoyl-GPE (18:1/18:2) levels	rs6749880	2	29792205	A	C	0.0326114	0.195862	0.0435343	6.83e-06	8205	textfile	0.00246087	20.2363
GCST90200082	1-oleoyl-2-linoleoyl-GPE (18:1/18:2) levels	rs1915170	2	50416281	G	A	0.139427	-0.10044	0.02236	7.06e-06	8205	textfile	0.00245315	20.1727
GCST90200082	1-oleoyl-2-linoleoyl-GPE (18:1/18:2) levels	rs10180195	2	201974592	C	T	0.568222	0.0716721	0.0157913	5.66e-06	8205	textfile	0.00250436	20.5948
GCST90200082	1-oleoyl-2-linoleoyl-GPE (18:1/18:2) levels	rs983106	3	72600312	T	C	0.273131	-0.0786822	0.0176189	7.98e-06	8205	textfile	0.00242473	19.9384
GCST90200082	1-oleoyl-2-linoleoyl-GPE (18:1/18:2) levels	rs139943078	4	68650200	T	G	0.0272122	-0.222287	0.0478588	3.41e-06	8205	textfile	0.00262232	21.5674
GCST90200082	1-oleoyl-2-linoleoyl-GPE (18:1/18:2) levels	rs114638467	5	20392600	C	T	0.0117076	-0.325121	0.0724652	7.24e-06	8205	textfile	0.00244731	20.1245
GCST90200082	1-oleoyl-2-linoleoyl-GPE (18:1/18:2) levels	rs11745394	5	179679646	T	C	0.0383817	-0.182375	0.0402113	5.75e-06	8205	textfile	0.00250074	20.565
GCST90200082	1-oleoyl-2-linoleoyl-GPE (18:1/18:2) levels	rs77510307	6	13345906	T	C	0.0476452	-0.163323	0.0360818	6e-06	8205	textfile	0.0024909	20.4839
GCST90200082	1-oleoyl-2-linoleoyl-GPE (18:1/18:2) levels	rs4236106	6	52635991	C	T	0.799264	-0.0899706	0.0194774	3.85e-06	8205	textfile	0.00259378	21.3321
GCST90200082	1-oleoyl-2-linoleoyl-GPE (18:1/18:2) levels	rs79145201	7	18312257	G	A	0.197119	-0.0861691	0.0193592	8.54e-06	8205	textfile	0.00240881	19.8072
GCST90200082	1-oleoyl-2-linoleoyl-GPE (18:1/18:2) levels	rs7782319	7	18883952	G	A	0.380402	-0.0758862	0.0164806	4.13e-06	8205	textfile	0.00257739	21.197
GCST90200082	1-oleoyl-2-linoleoyl-GPE (18:1/18:2) levels	rs7805845	7	29792341	C	G	0.616535	0.0719658	0.0159518	6.44e-06	8205	textfile	0.00247445	20.3482
GCST90200082	1-oleoyl-2-linoleoyl-GPE (18:1/18:2) levels	rs74968089	7	38855142	A	G	0.0472446	0.165093	0.0367175	6.91e-06	8205	textfile	0.0024579	20.2118
GCST90200082	1-oleoyl-2-linoleoyl-GPE (18:1/18:2) levels	rs829705	9	24229979	C	T	0.635947	-0.0742857	0.0161948	4.5e-06	8205	textfile	0.00255781	21.0355
GCST90200082	1-oleoyl-2-linoleoyl-GPE (18:1/18:2) levels	rs111827738	10	119488714	C	T	0.0560736	0.153805	0.0335941	4.69e-06	8205	textfile	0.00254817	20.956
GCST90200082	1-oleoyl-2-linoleoyl-GPE (18:1/18:2) levels	rs174546	11	61802358	T	C	0.340693	0.396042	0.0157284	6.63e-140	8205	textfile	0.0717313	633.881
GCST90200082	1-oleoyl-2-linoleoyl-GPE (18:1/18:2) levels	rs188370817	11	61825016	A	C	0.0128364	-0.30992	0.0685021	6.06e-06	8205	textfile	0.00248846	20.4638
GCST90200082	1-oleoyl-2-linoleoyl-GPE (18:1/18:2) levels	rs11605884	11	61862661	C	T	0.0260264	0.236322	0.0482856	9.87e-07	8205	textfile	0.00291091	23.9479
GCST90200082	1-oleoyl-2-linoleoyl-GPE (18:1/18:2) levels	rs477400	11	64050327	C	G	0.205041	0.0858187	0.0192263	8.06e-06	8205	textfile	0.00242237	19.919
GCST90200082	1-oleoyl-2-linoleoyl-GPE (18:1/18:2) levels	rs72941170	11	80576692	C	G	0.172808	-0.095949	0.0208767	4.31e-06	8205	textfile	0.0025678	21.1179
GCST90200082	1-oleoyl-2-linoleoyl-GPE (18:1/18:2) levels	rs964184	11	116778201	C	G	0.869039	-0.120893	0.0228739	1.26e-07	8205	textfile	0.00339287	27.9265
GCST90200082	1-oleoyl-2-linoleoyl-GPE (18:1/18:2) levels	rs73018280	11	122751418	A	G	0.0115882	0.32172	0.072079	8.07e-06	8205	textfile	0.00242218	19.9174
GCST90200082	1-oleoyl-2-linoleoyl-GPE (18:1/18:2) levels	rs77660324	12	132576118	C	T	0.00828119	-0.389329	0.0856765	5.52e-06	8205	textfile	0.00251038	20.6445
GCST90200082	1-oleoyl-2-linoleoyl-GPE (18:1/18:2) levels	rs61949546	13	56609230	A	C	0.0625459	-0.142199	0.03163	6.93e-06	8205	textfile	0.00245724	20.2064
GCST90200082	1-oleoyl-2-linoleoyl-GPE (18:1/18:2) levels	rs230722	14	64851155	G	T	0.980476	0.282596	0.0553841	3.35e-07	8205	textfile	0.00316306	26.0289
GCST90200082	1-oleoyl-2-linoleoyl-GPE (18:1/18:2) levels	rs2180795	14	93771153	T	C	0.953031	-0.177725	0.0365423	1.15e-06	8205	textfile	0.00287459	23.6483
GCST90200082	1-oleoyl-2-linoleoyl-GPE (18:1/18:2) levels	rs72739147	15	58279202	T	A	0.13498	-0.189173	0.0226067	5.86e-17	8205	textfile	0.00846203	70.0065
GCST90200082	1-oleoyl-2-linoleoyl-GPE (18:1/18:2) levels	rs261290	15	58386521	C	T	0.655421	-0.245651	0.0164633	2.4e-50	8205	textfile	0.0264178	222.586
GCST90200082	1-oleoyl-2-linoleoyl-GPE (18:1/18:2) levels	rs2070895	15	58431740	A	G	0.216459	0.253712	0.0187134	7.13e-42	8205	textfile	0.0219117	183.768
GCST90200082	1-oleoyl-2-linoleoyl-GPE (18:1/18:2) levels	rs150699349	16	6421366	A	G	0.00731318	-0.422226	0.0911606	3.63e-06	8205	textfile	0.00260773	21.4472
GCST90200082	1-oleoyl-2-linoleoyl-GPE (18:1/18:2) levels	rs12928099	16	15056648	A	C	0.290402	-0.0900581	0.0169557	1.09e-07	8205	textfile	0.00342645	28.2038
GCST90200082	1-oleoyl-2-linoleoyl-GPE (18:1/18:2) levels	rs117112830	17	14947416	G	A	0.0361152	-0.185268	0.0418223	9.43e-06	8205	textfile	0.00238599	19.6191
GCST90200082	1-oleoyl-2-linoleoyl-GPE (18:1/18:2) levels	rs77073981	19	23053170	G	A	0.0219593	0.238782	0.0526036	5.64e-06	8205	textfile	0.00250498	20.6
GCST90200082	1-oleoyl-2-linoleoyl-GPE (18:1/18:2) levels	rs483082	19	44912921	T	G	0.223707	0.102702	0.0184727	2.7e-08	8205	textfile	0.00375306	30.9023
GCST90199676	1-oleoylglycerol (18:1) levels	rs17268364	2	203913095	A	G	0.48861	0.0723971	0.0154591	2.83e-06	8225	textfile	0.00265939	21.9264
GCST90199676	1-oleoylglycerol (18:1) levels	rs111879519	2	233028533	T	C	0.0645021	0.145409	0.0319907	5.48e-06	8225	textfile	0.00250559	20.6552
GCST90199676	1-oleoylglycerol (18:1) levels	rs146172549	3	99971059	C	T	0.0112401	0.336766	0.073153	4.15e-06	8225	textfile	0.00257003	21.1878
GCST90199676	1-oleoylglycerol (18:1) levels	rs139236053	3	124540052	A	G	0.0546626	-0.153174	0.0343176	8.07e-06	8225	textfile	0.00241629	19.9173
GCST90199676	1-oleoylglycerol (18:1) levels	rs114951684	3	177280337	G	A	0.0284632	-0.210068	0.0464803	6.2e-06	8225	textfile	0.00247724	20.421
GCST90199676	1-oleoylglycerol (18:1) levels	rs73808455	4	39517767	T	C	0.0155412	-0.284414	0.0626028	5.54e-06	8225	textfile	0.00250317	20.6352
GCST90199676	1-oleoylglycerol (18:1) levels	rs114881696	4	92980470	G	C	0.0340631	-0.236439	0.0431018	4.12e-08	8225	textfile	0.00364523	30.0844
GCST90199676	1-oleoylglycerol (18:1) levels	rs57601959	4	157170888	A	G	0.0479494	-0.1601	0.0361169	9.3e-06	8225	textfile	0.00238336	19.6452
GCST90199676	1-oleoylglycerol (18:1) levels	rs72691394	4	160206480	A	G	0.0434942	-0.179559	0.0377023	1.91e-06	8225	textfile	0.00275009	22.6763
GCST90199676	1-oleoylglycerol (18:1) levels	rs57994859	5	107881849	T	C	0.0712719	-0.132592	0.0299211	9.36e-06	8225	textfile	0.00238181	19.6324
GCST90199676	1-oleoylglycerol (18:1) levels	rs158835	5	163642228	G	C	0.711772	-0.0823376	0.0177145	3.35e-06	8225	textfile	0.00261977	21.599
GCST90199676	1-oleoylglycerol (18:1) levels	rs6936055	6	89974636	T	C	0.198453	0.0987167	0.0197112	5.5e-07	8225	textfile	0.00304016	25.0755
GCST90199676	1-oleoylglycerol (18:1) levels	rs10484587	6	142820440	T	A	0.225289	0.0879266	0.0185495	2.14e-06	8225	textfile	0.0027243	22.4631
GCST90199676	1-oleoylglycerol (18:1) levels	rs11754776	6	166982299	T	C	0.0511945	-0.166115	0.0349798	2.05e-06	8225	textfile	0.00273437	22.5464
GCST90199676	1-oleoylglycerol (18:1) levels	rs145557517	7	33489150	A	G	0.0140078	0.307537	0.0656048	2.76e-06	8225	textfile	0.00266458	21.9694
GCST90199676	1-oleoylglycerol (18:1) levels	rs13238458	7	87881104	A	G	0.0702811	0.132235	0.0299019	9.77e-06	8225	textfile	0.00237207	19.5519
GCST90199676	1-oleoylglycerol (18:1) levels	rs17091891	8	19985660	C	T	0.120786	-0.121888	0.0235862	2.37e-07	8225	textfile	0.0032364	26.6993
GCST90199676	1-oleoylglycerol (18:1) levels	rs7860081	9	113154387	C	G	0.600899	0.0735683	0.0159584	4.03e-06	8225	textfile	0.00257719	21.247
GCST90199676	1-oleoylglycerol (18:1) levels	rs76911913	10	71142820	G	C	0.00531006	-0.487266	0.105694	4.02e-06	8225	textfile	0.00257736	21.2484
GCST90199676	1-oleoylglycerol (18:1) levels	rs4962425	10	125131154	C	T	0.816855	0.09298	0.0206509	6.72e-06	8225	textfile	0.00245865	20.2673
GCST90199676	1-oleoylglycerol (18:1) levels	rs10840108	11	8682394	C	T	0.247676	-0.0836033	0.0178556	2.84e-06	8225	textfile	0.00265831	21.9176
GCST90199676	1-oleoylglycerol (18:1) levels	rs117245363	11	34772147	A	G	0.015133	0.292341	0.063964	4.87e-06	8225	textfile	0.00253321	20.8835
GCST90199676	1-oleoylglycerol (18:1) levels	rs2514155	11	84000834	A	C	0.0501707	-0.156688	0.0353748	9.45e-06	8225	textfile	0.00237965	19.6145
GCST90199676	1-oleoylglycerol (18:1) levels	rs964184	11	116778201	C	G	0.868688	-0.177523	0.0228868	8.72e-15	8225	textfile	0.00726169	60.1497
GCST90199676	1-oleoylglycerol (18:1) levels	rs186740048	12	49868661	A	G	0.0131675	-0.302981	0.0677624	7.78e-06	8225	textfile	0.00242473	19.987
GCST90199676	1-oleoylglycerol (18:1) levels	rs72676439	14	20604272	T	C	0.0720927	-0.132926	0.0300848	9.94e-06	8225	textfile	0.00236788	19.5173
GCST90199676	1-oleoylglycerol (18:1) levels	rs144987662	16	10336076	A	T	0.0111356	0.348992	0.07394	2.36e-06	8225	textfile	0.00270123	22.2724
GCST90199676	1-oleoylglycerol (18:1) levels	rs72785421	16	14193978	C	T	0.151933	-0.119237	0.0216956	3.89e-08	8225	textfile	0.0036589	30.1976
GCST90199676	1-oleoylglycerol (18:1) levels	rs74732810	16	87945357	G	T	0.0560059	0.158428	0.0340249	3.22e-06	8225	textfile	0.002629	21.6753
GCST90199676	1-oleoylglycerol (18:1) levels	rs191591925	17	75925202	T	C	0.00658296	-0.439326	0.0960845	4.82e-06	8225	textfile	0.0025353	20.9007
GCST90199676	1-oleoylglycerol (18:1) levels	rs148125219	18	77128744	A	G	0.0102128	-0.355434	0.0766211	3.5e-06	8225	textfile	0.00260946	21.5137
GCST90199676	1-oleoylglycerol (18:1) levels	rs112871012	19	44928640	A	G	0.090405	0.158987	0.0280316	1.41e-08	8225	textfile	0.0038958	32.1604
GCST90199676	1-oleoylglycerol (18:1) levels	rs1002762	20	60005830	G	A	0.199319	-0.0958491	0.0195747	9.75e-07	8225	textfile	0.0029066	23.9707
GCST90199727	1-oleoyl-GPC (18:1) levels	rs77692382	1	39941043	T	C	0.248808	0.155691	0.0177282	1.6e-18	8257	textfile	0.00925417	77.1068
GCST90199727	1-oleoyl-GPC (18:1) levels	rs860340	3	187171532	G	A	0.943074	-0.148723	0.0330368	6.74e-06	8257	textfile	0.00244835	20.2607
GCST90199727	1-oleoyl-GPC (18:1) levels	rs113829571	4	89514822	G	C	0.0119062	-0.338685	0.0708526	1.75e-06	8257	textfile	0.00275967	22.8442
GCST90199727	1-oleoyl-GPC (18:1) levels	rs78720321	5	9952752	A	C	0.0481679	-0.16255	0.0355192	4.73e-06	8257	textfile	0.00253003	20.9383
GCST90199727	1-oleoyl-GPC (18:1) levels	rs72815030	6	6123386	G	A	0.0459321	0.170281	0.0366056	3.29e-06	8257	textfile	0.00261384	21.6338
GCST90199727	1-oleoyl-GPC (18:1) levels	rs11773889	7	36298980	T	C	0.2219	-0.0879343	0.0185402	2.11e-06	8257	textfile	0.00271696	22.4896
GCST90199727	1-oleoyl-GPC (18:1) levels	rs7785121	7	97353569	C	T	0.245808	-0.0812283	0.01759	3.88e-06	8257	textfile	0.00257597	21.3195
GCST90199727	1-oleoyl-GPC (18:1) levels	rs7840019	8	3617068	T	G	0.131669	-0.109591	0.022657	1.32e-06	8257	textfile	0.00282549	23.3905
GCST90199727	1-oleoyl-GPC (18:1) levels	rs147564030	8	28842915	A	G	0.0175043	0.258397	0.0582744	9.24e-06	8257	textfile	0.00237555	19.6569
GCST90199727	1-oleoyl-GPC (18:1) levels	rs7042179	9	111972068	T	C	0.0240898	0.222999	0.0500306	8.3e-06	8257	textfile	0.00240032	19.8623
GCST90199727	1-oleoyl-GPC (18:1) levels	rs141595765	9	136249803	A	G	0.0225275	-0.225075	0.0509351	9.92e-06	8257	textfile	0.00235924	19.5216
GCST90199727	1-oleoyl-GPC (18:1) levels	rs117109614	10	55978876	C	T	0.0142284	-0.297582	0.0644413	3.88e-06	8257	textfile	0.00257598	21.3196
GCST90199727	1-oleoyl-GPC (18:1) levels	rs61916719	12	721129	T	C	0.596872	0.072573	0.0159545	5.4e-06	8257	textfile	0.00249962	20.6861
GCST90199727	1-oleoyl-GPC (18:1) levels	rs673105	12	31260128	C	T	0.0770605	0.127238	0.0287788	9.81e-06	8257	textfile	0.00236178	19.5426
GCST90199727	1-oleoyl-GPC (18:1) levels	rs75872593	12	114002584	T	A	0.0265906	-0.214929	0.0475631	6.22e-06	8257	textfile	0.00246692	20.4148
GCST90199727	1-oleoyl-GPC (18:1) levels	rs225466	12	126009997	G	A	0.876966	-0.108114	0.0239914	6.6e-06	8257	textfile	0.00245337	20.3024
GCST90199727	1-oleoyl-GPC (18:1) levels	rs17659208	18	31333782	A	G	0.00991002	-0.345221	0.0765951	6.57e-06	8257	textfile	0.00245416	20.3089
GCST90199794	1-oleoyl-GPE (18:1) levels	rs1492701	1	39956146	G	C	0.2525	0.119866	0.0177373	1.4e-11	8283	textfile	0.00548329	45.6575
GCST90199794	1-oleoyl-GPE (18:1) levels	rs139516793	2	7551475	G	T	0.0126651	0.323417	0.0690889	2.85e-06	8283	textfile	0.0026386	21.9081
GCST90199794	1-oleoyl-GPE (18:1) levels	rs67086575	2	27463613	G	A	0.1767	0.0922591	0.0202086	4.99e-06	8283	textfile	0.00250996	20.8373
GCST90199794	1-oleoyl-GPE (18:1) levels	rs2197595	2	113356870	A	G	0.514079	-0.0708324	0.0152896	3.61e-06	8283	textfile	0.0025844	21.4569
GCST90199794	1-oleoyl-GPE (18:1) levels	rs62244644	3	72602751	T	C	0.154661	-0.0999133	0.0213424	2.85e-06	8283	textfile	0.00263891	21.9106
GCST90199794	1-oleoyl-GPE (18:1) levels	rs6440123	3	142940519	G	A	0.354459	0.0934471	0.0159729	4.91e-09	8283	textfile	0.00411515	34.2184
GCST90199794	1-oleoyl-GPE (18:1) levels	rs114181817	3	143998128	G	T	0.0187833	-0.25635	0.0567141	6.18e-06	8283	textfile	0.00246052	20.4258
GCST90199794	1-oleoyl-GPE (18:1) levels	rs7654103	4	25946802	T	C	0.179506	0.0923075	0.0200251	4.03e-06	8283	textfile	0.00255873	21.2432
GCST90199794	1-oleoyl-GPE (18:1) levels	rs186029812	5	8122434	C	T	0.0393744	0.178003	0.0392879	5.88e-06	8283	textfile	0.00247215	20.5226
GCST90199794	1-oleoyl-GPE (18:1) levels	rs147461700	6	13335554	C	A	0.0625622	-0.148611	0.0321077	3.68e-06	8283	textfile	0.00257973	21.418
GCST90199794	1-oleoyl-GPE (18:1) levels	rs72830608	6	20518889	T	G	0.218777	-0.0866184	0.0188802	4.48e-06	8283	textfile	0.00253465	21.0427
GCST90199794	1-oleoyl-GPE (18:1) levels	rs6903986	6	70091495	G	A	0.171932	0.0920694	0.0203339	5.96e-06	8283	textfile	0.00246904	20.4967
GCST90199794	1-oleoyl-GPE (18:1) levels	rs146516493	6	166258629	G	A	0.00991122	-0.381381	0.077518	8.66e-07	8283	textfile	0.00291379	24.1996
GCST90199794	1-oleoyl-GPE (18:1) levels	rs10236125	7	12864420	C	T	0.824991	0.0929353	0.0204305	5.39e-06	8283	textfile	0.00249191	20.687
GCST90199794	1-oleoyl-GPE (18:1) levels	rs117555927	8	132412834	G	C	0.0311253	0.234693	0.0437777	8.28e-08	8283	textfile	0.00345782	28.7336
GCST90199794	1-oleoyl-GPE (18:1) levels	rs139121249	9	22961446	A	T	0.0170661	0.297704	0.0595192	5.68e-07	8283	textfile	0.00301133	25.0121
GCST90199794	1-oleoyl-GPE (18:1) levels	rs147921641	9	119052443	C	T	0.00636709	-0.428237	0.0963928	8.89e-06	8283	textfile	0.00237716	19.7321
GCST90199794	1-oleoyl-GPE (18:1) levels	rs56351130	10	5304130	G	C	0.161497	-0.0926885	0.0208903	9.13e-06	8283	textfile	0.00237107	19.6815
GCST90199794	1-oleoyl-GPE (18:1) levels	rs174590	11	61849505	C	G	0.21555	0.0990179	0.0186368	1.08e-07	8283	textfile	0.00339641	28.2215
GCST90199794	1-oleoyl-GPE (18:1) levels	rs77200981	11	84157652	C	T	0.0127832	-0.334435	0.0677771	8.04e-07	8283	textfile	0.00293086	24.3418
GCST90199794	1-oleoyl-GPE (18:1) levels	rs794410	11	91729003	G	A	0.413894	-0.0709927	0.0158363	7.36e-06	8283	textfile	0.00242036	20.0916
GCST90199794	1-oleoyl-GPE (18:1) levels	rs12292477	11	122716527	T	C	0.10648	0.121836	0.0248574	9.52e-07	8283	textfile	0.00289197	24.0179
GCST90199794	1-oleoyl-GPE (18:1) levels	rs73069021	12	21247021	A	G	0.164426	0.112145	0.0205776	5.04e-08	8283	textfile	0.00357296	29.6938
GCST90199794	1-oleoyl-GPE (18:1) levels	rs78762284	12	110706960	A	G	0.145467	0.0997987	0.0219473	5.44e-06	8283	textfile	0.0024901	20.672
GCST90199794	1-oleoyl-GPE (18:1) levels	rs139013064	13	23595460	T	C	0.0270139	0.220409	0.0475594	3.58e-06	8283	textfile	0.00258627	21.4724
GCST90199794	1-oleoyl-GPE (18:1) levels	rs9537314	13	56051093	T	G	0.056308	0.148012	0.0331495	8.01e-06	8283	textfile	0.00240109	19.9313
GCST90199794	1-oleoyl-GPE (18:1) levels	rs11839404	13	82631318	C	T	0.132857	-0.108876	0.0227098	1.63e-06	8283	textfile	0.00276724	22.9791
GCST90199794	1-oleoyl-GPE (18:1) levels	rs6574093	14	72728122	T	G	0.365699	-0.0741244	0.0161028	4.16e-06	8283	textfile	0.00255166	21.1843
GCST90199794	1-oleoyl-GPE (18:1) levels	rs35853021	15	58388444	T	G	0.349571	0.0954371	0.0161066	3.12e-09	8283	textfile	0.00422087	35.1012
GCST90199794	1-oleoyl-GPE (18:1) levels	rs2070895	15	58431740	A	G	0.215802	0.105916	0.018798	1.76e-08	8283	textfile	0.00381813	31.7391
GCST90199794	1-oleoyl-GPE (18:1) levels	rs146331028	15	59692132	G	C	0.0142682	0.300022	0.0652573	4.28e-06	8283	textfile	0.00254539	21.1321
GCST90199794	1-oleoyl-GPE (18:1) levels	rs11076336	16	59743614	A	C	0.0545044	0.150949	0.0338731	8.34e-06	8283	textfile	0.00239179	19.8539
GCST90199794	1-oleoyl-GPE (18:1) levels	rs9931199	16	60343318	C	T	0.147734	-0.100705	0.0220382	4.89e-06	8283	textfile	0.0025146	20.8759
GCST90199969	1-oleoyl-GPG (18:1) levels	rs12409617	1	105980321	C	T	0.032369	-0.210109	0.0473633	9.16e-06	6990	textfile	0.00280742	19.6735
GCST90199969	1-oleoyl-GPG (18:1) levels	rs12411221	1	193239961	A	T	0.0146022	-0.317781	0.069477	4.79e-06	6990	textfile	0.002984	20.9146
GCST90199969	1-oleoyl-GPG (18:1) levels	rs112645282	1	246599388	A	G	0.019368	-0.26926	0.060906	9.83e-06	6990	textfile	0.00278826	19.5389
GCST90199969	1-oleoyl-GPG (18:1) levels	rs116534601	2	169860542	C	T	0.0118317	-0.361099	0.0783338	4.03e-06	6990	textfile	0.00303081	21.2437
GCST90199969	1-oleoyl-GPG (18:1) levels	rs746283	2	179775685	T	C	0.101572	-0.123482	0.02773	8.47e-06	6990	textfile	0.00282879	19.8236
GCST90199969	1-oleoyl-GPG (18:1) levels	rs10174074	2	220965881	T	C	0.0468548	-0.189775	0.0399499	2.03e-06	6990	textfile	0.00321788	22.5591
GCST90199969	1-oleoyl-GPG (18:1) levels	rs16879719	5	52411374	A	G	0.0861031	-0.13081	0.0294271	8.78e-06	6990	textfile	0.00281893	19.7543
GCST90199969	1-oleoyl-GPG (18:1) levels	rs113949377	5	78791377	A	G	0.0186546	0.274737	0.0621486	9.84e-06	6990	textfile	0.00278793	19.5365
GCST90199969	1-oleoyl-GPG (18:1) levels	rs28362590	5	177304451	T	G	0.762107	0.107883	0.0193831	2.61e-08	6990	textfile	0.00441227	30.9696
GCST90199969	1-oleoyl-GPG (18:1) levels	rs12190462	6	98110711	A	G	0.0201005	0.282799	0.0596473	2.12e-06	6990	textfile	0.00320555	22.4724
GCST90199969	1-oleoyl-GPG (18:1) levels	rs17161018	7	86815615	A	G	0.122659	-0.118382	0.0254426	3.27e-06	6990	textfile	0.00308765	21.6433
GCST90199969	1-oleoyl-GPG (18:1) levels	rs7795621	7	97260651	C	T	0.393676	-0.0779718	0.0174682	8.06e-06	6990	textfile	0.00284227	19.9184
GCST90199969	1-oleoyl-GPG (18:1) levels	rs7017185	8	23535889	G	A	0.0536468	0.201407	0.0375956	8.45e-08	6990	textfile	0.00408901	28.6913
GCST90199969	1-oleoyl-GPG (18:1) levels	rs10511931	9	36697738	G	A	0.773542	-0.0932934	0.0205327	5.53e-06	6990	textfile	0.00294477	20.6388
GCST90199969	1-oleoyl-GPG (18:1) levels	rs13301423	9	102032762	A	G	0.00802062	0.423886	0.0930075	5.18e-06	6990	textfile	0.00296276	20.7653
GCST90199969	1-oleoyl-GPG (18:1) levels	rs75151534	12	20747905	T	C	0.0963191	0.150286	0.0282616	1.05e-07	6990	textfile	0.00402915	28.2696
GCST90199969	1-oleoyl-GPG (18:1) levels	rs4149056	12	21178615	C	T	0.16354	0.458172	0.0217734	2.67e-98	6990	textfile	0.0595734	442.67
GCST90199969	1-oleoyl-GPG (18:1) levels	rs531321977	12	21213161	A	G	0.177542	-0.24533	0.0213772	1.74e-30	6990	textfile	0.0184934	131.667
GCST90199969	1-oleoyl-GPG (18:1) levels	rs116472641	12	21234086	G	C	0.0526467	-0.23456	0.0372207	2.94e-10	6990	textfile	0.00564939	39.7022
GCST90199969	1-oleoyl-GPG (18:1) levels	rs17318883	12	108127464	A	G	0.0508178	0.191607	0.0385943	6.88e-07	6990	textfile	0.00351375	24.6406
GCST90199969	1-oleoyl-GPG (18:1) levels	rs78811402	15	38069697	T	C	0.0409742	0.196442	0.0424283	3.66e-06	6990	textfile	0.00305739	21.4305
GCST90199969	1-oleoyl-GPG (18:1) levels	rs12708454	15	58400003	C	A	0.309231	0.0817014	0.0183641	8.63e-06	6990	textfile	0.00282367	19.7877
GCST90199969	1-oleoyl-GPG (18:1) levels	rs77604948	16	8760068	T	C	0.0186929	0.276353	0.0617767	7.7e-06	6990	textfile	0.0028547	20.0057
GCST90199969	1-oleoyl-GPG (18:1) levels	rs80057761	16	60284263	G	A	0.017934	-0.279113	0.0626863	8.49e-06	6990	textfile	0.00282818	19.8194
GCST90199969	1-oleoyl-GPG (18:1) levels	rs72820043	17	9676983	T	C	0.00896602	-0.431562	0.0892604	1.33e-06	6990	textfile	0.00333305	23.3692
GCST90199969	1-oleoyl-GPG (18:1) levels	rs12019094	18	23093947	G	A	0.0486948	-0.174108	0.0387373	6.97e-06	6990	textfile	0.0028817	20.1955
GCST90199969	1-oleoyl-GPG (18:1) levels	rs17594575	19	31775997	C	A	0.0196935	0.268071	0.0597202	7.16e-06	6990	textfile	0.00287429	20.1434
GCST90199969	1-oleoyl-GPG (18:1) levels	rs2431410	19	40863628	A	C	0.0778495	0.135988	0.0304212	7.82e-06	6990	textfile	0.00285057	19.9767
GCST90199969	1-oleoyl-GPG (18:1) levels	rs6053834	20	6025882	C	A	0.12202	0.137446	0.0253512	5.9e-08	6990	textfile	0.00418762	29.3862
GCST90199822	1-oleoyl-GPI (18:1) levels	rs189257248	1	3879673	G	A	0.0592768	0.148619	0.0324267	4.58e-06	8252	textfile	0.0025391	21.0009
GCST90199822	1-oleoyl-GPI (18:1) levels	rs624698	1	62435140	G	A	0.406334	-0.0722629	0.0159763	6.09e-06	8252	textfile	0.00247311	20.4538
GCST90199822	1-oleoyl-GPI (18:1) levels	rs55942846	1	167565436	C	T	0.136334	-0.109357	0.0228895	1.77e-06	8252	textfile	0.00275843	22.82
GCST90199822	1-oleoyl-GPI (18:1) levels	rs17224622	2	206282154	A	G	0.21609	-0.0844095	0.0187651	6.85e-06	8252	textfile	0.00244601	20.2291
GCST90199822	1-oleoyl-GPI (18:1) levels	rs9883813	3	49333111	G	C	0.825088	-0.0936296	0.0201993	3.56e-06	8252	textfile	0.00259696	21.4807
GCST90199822	1-oleoyl-GPI (18:1) levels	rs113093206	3	72146966	A	C	0.00966273	-0.366162	0.0787172	3.29e-06	8252	textfile	0.00261524	21.6323
GCST90199822	1-oleoyl-GPI (18:1) levels	rs12695769	3	142934808	G	T	0.410909	0.0985036	0.0155472	2.36e-10	8252	textfile	0.00484098	40.1323
GCST90199822	1-oleoyl-GPI (18:1) levels	rs3863997	3	148474350	C	T	0.691492	0.0743228	0.0166985	8.55e-06	8252	textfile	0.00239491	19.8054
GCST90199822	1-oleoyl-GPI (18:1) levels	rs144253728	4	12833954	A	C	0.015017	-0.303866	0.0635075	1.71e-06	8252	textfile	0.00276663	22.8881
GCST90199822	1-oleoyl-GPI (18:1) levels	rs17011286	4	86010226	G	A	0.0364648	0.186214	0.0412893	6.48e-06	8252	textfile	0.00245879	20.335
GCST90199822	1-oleoyl-GPI (18:1) levels	rs34418039	4	141098404	A	G	0.0865022	0.122977	0.0272924	6.61e-06	8252	textfile	0.00245436	20.2983
GCST90199822	1-oleoyl-GPI (18:1) levels	rs2140199	4	180872890	C	T	0.0745307	0.139589	0.029064	1.56e-06	8252	textfile	0.00278753	23.0614
GCST90199822	1-oleoyl-GPI (18:1) levels	rs77637866	5	127609734	A	G	0.00896451	0.37335	0.0818231	5.05e-06	8252	textfile	0.00251667	20.8149
GCST90199822	1-oleoyl-GPI (18:1) levels	rs71564306	6	14140732	T	C	0.027306	-0.211977	0.0473801	7.68e-06	8252	textfile	0.00241977	20.0115
GCST90199822	1-oleoyl-GPI (18:1) levels	rs459553	6	133912709	C	T	0.0227329	0.269876	0.0518479	1.94e-07	8252	textfile	0.00327253	27.087
GCST90199822	1-oleoyl-GPI (18:1) levels	rs142298775	7	2424978	A	G	0.0212779	-0.24417	0.0531486	4.35e-06	8252	textfile	0.00255113	21.1006
GCST90199822	1-oleoyl-GPI (18:1) levels	rs2215327	7	146646462	A	G	0.193952	0.0921963	0.0193116	1.8e-06	8252	textfile	0.00275444	22.7869
GCST90199822	1-oleoyl-GPI (18:1) levels	rs116972847	8	9166632	G	T	0.0197192	-0.262806	0.0549287	1.71e-06	8252	textfile	0.00276637	22.8858
GCST90199822	1-oleoyl-GPI (18:1) levels	rs4841660	8	11970794	T	C	0.178317	0.0930863	0.0200935	3.61e-06	8252	textfile	0.00259402	21.4563
GCST90199822	1-oleoyl-GPI (18:1) levels	rs140342885	8	62450278	T	A	0.00966565	0.352536	0.0787348	7.55e-06	8252	textfile	0.0024236	20.0433
GCST90199822	1-oleoyl-GPI (18:1) levels	rs3121314	10	42954658	T	C	0.110542	-0.118703	0.024321	1.06e-06	8252	textfile	0.00287839	23.8153
GCST90199822	1-oleoyl-GPI (18:1) levels	rs17392456	11	12350065	C	T	0.0565569	-0.152197	0.0335428	5.7e-06	8252	textfile	0.0024887	20.583
GCST90199822	1-oleoyl-GPI (18:1) levels	rs174599	11	61854084	C	G	0.374543	0.0975804	0.0159146	8.71e-10	8252	textfile	0.00453524	37.5862
GCST90199822	1-oleoyl-GPI (18:1) levels	rs477113	11	119852521	C	T	0.411082	0.0706524	0.015624	6.12e-06	8252	textfile	0.00247192	20.4439
GCST90199822	1-oleoyl-GPI (18:1) levels	rs10845471	12	12080073	T	C	0.266416	0.0796392	0.0176578	6.48e-06	8252	textfile	0.00245896	20.3365
GCST90199822	1-oleoyl-GPI (18:1) levels	rs56165099	12	21204797	T	C	0.191647	0.104255	0.0193478	7.11e-08	8252	textfile	0.00350627	29.0285
GCST90199822	1-oleoyl-GPI (18:1) levels	rs11609632	12	94929167	C	G	0.0691424	0.147046	0.0305063	1.43e-06	8252	textfile	0.00280768	23.2285
GCST90199822	1-oleoyl-GPI (18:1) levels	rs3012140	13	39854948	T	C	0.10407	-0.116319	0.0250474	3.42e-06	8252	textfile	0.00260665	21.5611
GCST90199822	1-oleoyl-GPI (18:1) levels	rs533107131	13	63057468	A	G	0.00747539	-0.396251	0.0893212	9.15e-06	8252	textfile	0.00237924	19.6755
GCST90199822	1-oleoyl-GPI (18:1) levels	rs79374656	14	64436744	T	C	0.0466456	-0.186182	0.0359512	2.23e-07	8252	textfile	0.00323952	26.8129
GCST90199822	1-oleoyl-GPI (18:1) levels	rs8044239	16	80525651	G	A	0.982159	-0.263007	0.059299	9.2e-06	8252	textfile	0.00237819	19.6668
GCST90199822	1-oleoyl-GPI (18:1) levels	rs73432170	17	80252079	G	C	0.00740471	-0.396864	0.0882211	6.84e-06	8252	textfile	0.00244633	20.2317
GCST90199822	1-oleoyl-GPI (18:1) levels	rs35947948	19	29099981	T	C	0.037365	0.181828	0.040004	5.49e-06	8252	textfile	0.00249729	20.6542
GCST90199822	1-oleoyl-GPI (18:1) levels	rs4806498	19	54171009	C	T	0.574808	-0.0941953	0.0156171	1.62e-09	8252	textfile	0.00438923	36.3708
GCST90199822	1-oleoyl-GPI (18:1) levels	rs79984731	20	49326435	C	G	0.0159692	-0.291466	0.0611206	1.85e-06	8252	textfile	0.00274819	22.735
GCST90200102	1-palmitoleoyl-2-linolenoyl-GPC (16:1/18:3) levels	rs3766367	1	160680351	A	G	0.0198513	0.256471	0.0542741	2.3e-06	7540	textfile	0.00295281	22.3242
GCST90200102	1-palmitoleoyl-2-linolenoyl-GPC (16:1/18:3) levels	rs10864726	1	230160406	T	C	0.601844	0.0870292	0.0155305	2.1e-08	7540	textfile	0.00414747	31.3938
GCST90200102	1-palmitoleoyl-2-linolenoyl-GPC (16:1/18:3) levels	rs183382461	1	246545017	C	G	0.0336094	0.196592	0.0423137	3.38e-06	7540	textfile	0.00285468	21.5802
GCST90200102	1-palmitoleoyl-2-linolenoyl-GPC (16:1/18:3) levels	rs4665972	2	27375230	C	T	0.592804	-0.0941744	0.0154348	1.05e-09	7540	textfile	0.00491307	37.2176
GCST90200102	1-palmitoleoyl-2-linolenoyl-GPC (16:1/18:3) levels	rs6414634	4	7234133	C	T	0.815454	-0.0910639	0.0197452	3.99e-06	7540	textfile	0.00281303	21.2645
GCST90200102	1-palmitoleoyl-2-linolenoyl-GPC (16:1/18:3) levels	rs151128359	4	178778336	A	G	0.00787297	-0.378453	0.0849194	8.33e-06	7540	textfile	0.00262722	19.8561
GCST90200102	1-palmitoleoyl-2-linolenoyl-GPC (16:1/18:3) levels	rs114681695	5	177324247	G	A	0.0316742	-0.195057	0.0429476	5.58e-06	7540	textfile	0.00272827	20.622
GCST90200102	1-palmitoleoyl-2-linolenoyl-GPC (16:1/18:3) levels	rs114690587	7	10335864	C	T	0.0480117	-0.162614	0.0354803	4.58e-06	7540	textfile	0.00277819	21.0003
GCST90200102	1-palmitoleoyl-2-linolenoyl-GPC (16:1/18:3) levels	rs7836323	8	130654718	A	G	0.0974407	0.125041	0.0255234	9.63e-07	7540	textfile	0.00317305	23.9946
GCST90200102	1-palmitoleoyl-2-linolenoyl-GPC (16:1/18:3) levels	rs6987304	8	138058583	A	C	0.221402	-0.0859765	0.0183943	2.95e-06	7540	textfile	0.00288912	21.8413
GCST90200102	1-palmitoleoyl-2-linolenoyl-GPC (16:1/18:3) levels	rs75090039	10	100437074	T	C	0.140813	0.111368	0.0218142	3.3e-07	7540	textfile	0.00344487	26.0572
GCST90200102	1-palmitoleoyl-2-linolenoyl-GPC (16:1/18:3) levels	rs174567	11	61825533	G	A	0.352984	0.270068	0.0154862	4.15e-68	7540	textfile	0.0387714	304.047
GCST90200102	1-palmitoleoyl-2-linolenoyl-GPC (16:1/18:3) levels	rs74771917	11	61860488	T	C	0.0261898	0.221761	0.0467689	2.12e-06	7540	textfile	0.00297298	22.4771
GCST90200102	1-palmitoleoyl-2-linolenoyl-GPC (16:1/18:3) levels	rs35924669	11	94123804	T	C	0.0485114	0.154207	0.0348582	9.7e-06	7540	textfile	0.00258882	19.5651
GCST90200102	1-palmitoleoyl-2-linolenoyl-GPC (16:1/18:3) levels	rs78106480	13	83990210	G	A	0.0153529	-0.316683	0.0608451	1.94e-07	7540	textfile	0.00357989	27.0821
GCST90200102	1-palmitoleoyl-2-linolenoyl-GPC (16:1/18:3) levels	rs4981372	14	21459479	C	T	0.130547	0.0993793	0.0222561	8e-06	7540	textfile	0.0026374	19.9333
GCST90200102	1-palmitoleoyl-2-linolenoyl-GPC (16:1/18:3) levels	rs59478025	16	23738795	A	G	0.15516	0.0954387	0.0213276	7.64e-06	7540	textfile	0.00264876	20.0193
GCST90200102	1-palmitoleoyl-2-linolenoyl-GPC (16:1/18:3) levels	rs9895209	17	76963637	C	A	0.220314	0.0941311	0.0190703	7.97e-07	7540	textfile	0.00322091	24.3577
GCST90200102	1-palmitoleoyl-2-linolenoyl-GPC (16:1/18:3) levels	rs117967255	18	76387345	G	A	0.0260852	-0.214174	0.0468258	4.79e-06	7540	textfile	0.00276687	20.9145
GCST90200102	1-palmitoleoyl-2-linolenoyl-GPC (16:1/18:3) levels	rs182611493	19	19347579	G	A	0.0107707	-0.329106	0.0730758	6.68e-06	7540	textfile	0.00268279	20.2773
GCST90200102	1-palmitoleoyl-2-linolenoyl-GPC (16:1/18:3) levels	rs6094019	20	44690676	G	A	0.149479	0.0993131	0.0212571	2.98e-06	7540	textfile	0.00288654	21.8218
GCST90200102	1-palmitoleoyl-2-linolenoyl-GPC (16:1/18:3) levels	rs2766649	20	53531490	T	C	0.330443	-0.0770743	0.0162926	2.24e-06	7540	textfile	0.00295924	22.3729
GCST90200102	1-palmitoleoyl-2-linolenoyl-GPC (16:1/18:3) levels	rs13051941	21	44844967	C	T	0.0785008	0.129379	0.0277948	3.24e-06	7540	textfile	0.00286538	21.6613
GCST90200036	1-palmitoleoylglycerol (16:1) levels	rs10889504	1	64924820	C	G	0.132351	0.118368	0.0261354	5.93e-06	6432	textfile	0.00317893	20.5057
GCST90200036	1-palmitoleoylglycerol (16:1) levels	rs112286689	1	202216668	G	A	0.0730391	-0.16326	0.0342519	1.88e-06	6432	textfile	0.00351976	22.712
GCST90200036	1-palmitoleoylglycerol (16:1) levels	rs4430986	2	41853386	C	T	0.450792	0.0809466	0.0180486	7.29e-06	6432	textfile	0.00311751	20.1083
GCST90200036	1-palmitoleoylglycerol (16:1) levels	rs78501213	2	47153995	A	G	0.0349797	-0.232205	0.0481071	1.39e-06	6432	textfile	0.00360918	23.2911
GCST90200036	1-palmitoleoylglycerol (16:1) levels	rs150532509	2	109491995	C	T	0.111907	0.127078	0.0278214	4.93e-06	6432	textfile	0.00323318	20.8568
GCST90200036	1-palmitoleoylglycerol (16:1) levels	rs61731470	2	210220767	A	G	0.0315273	0.225142	0.0496659	5.81e-06	6432	textfile	0.00318467	20.5429
GCST90200036	1-palmitoleoylglycerol (16:1) levels	rs17023722	3	2962681	C	T	0.356001	0.0826289	0.0186234	9.13e-06	6432	textfile	0.00305122	19.6794
GCST90200036	1-palmitoleoylglycerol (16:1) levels	rs9841769	3	11980610	G	T	0.54155	0.093067	0.0174481	9.61e-08	6432	textfile	0.00440385	28.442
GCST90200036	1-palmitoleoylglycerol (16:1) levels	rs80124767	3	120186944	G	T	0.053833	-0.177354	0.0392813	6.33e-06	6432	textfile	0.00315929	20.3786
GCST90200036	1-palmitoleoylglycerol (16:1) levels	rs75777653	3	190191239	A	G	0.0242877	0.265218	0.0572261	3.58e-06	6432	textfile	0.00332831	21.4725
GCST90200036	1-palmitoleoylglycerol (16:1) levels	rs1599684	4	102369672	C	T	0.694392	0.0861499	0.0189668	5.57e-06	6432	textfile	0.00319731	20.6246
GCST90200036	1-palmitoleoylglycerol (16:1) levels	rs4862080	4	182638831	C	G	0.514667	-0.0779722	0.0175944	9.35e-06	6432	textfile	0.00304411	19.6334
GCST90200036	1-palmitoleoylglycerol (16:1) levels	rs78554850	5	7960258	A	G	0.0221253	0.287379	0.0593691	1.29e-06	6432	textfile	0.00362964	23.4236
GCST90200036	1-palmitoleoylglycerol (16:1) levels	rs7726558	5	119576903	C	G	0.146294	-0.110026	0.0246545	8.09e-06	6432	textfile	0.00308681	19.9096
GCST90200036	1-palmitoleoylglycerol (16:1) levels	rs188529802	5	178160826	T	C	0.0117078	0.381832	0.0814522	2.76e-06	6432	textfile	0.00340496	21.9687
GCST90200036	1-palmitoleoylglycerol (16:1) levels	rs75076424	6	16562560	G	T	0.0434202	0.197957	0.0433226	4.89e-06	6432	textfile	0.00323563	20.8727
GCST90200036	1-palmitoleoylglycerol (16:1) levels	rs78921009	6	54106342	C	A	0.00537718	0.535296	0.120155	8.39e-06	6432	textfile	0.00307624	19.8413
GCST90200036	1-palmitoleoylglycerol (16:1) levels	rs77682771	7	45679041	A	G	0.028074	0.252837	0.0538357	2.65e-06	6432	textfile	0.00341749	22.0498
GCST90200036	1-palmitoleoylglycerol (16:1) levels	rs113666856	7	152954038	G	A	0.0302134	0.259538	0.0514085	4.45e-07	6432	textfile	0.00394701	25.4799
GCST90200036	1-palmitoleoylglycerol (16:1) levels	rs718742	8	10756765	G	T	0.297812	0.0942338	0.0197574	1.85e-06	6432	textfile	0.00352431	22.7415
GCST90200036	1-palmitoleoylglycerol (16:1) levels	rs71510424	9	27214373	C	T	0.0792071	0.145808	0.0323628	6.62e-06	6432	textfile	0.00314598	20.2925
GCST90200036	1-palmitoleoylglycerol (16:1) levels	rs56959125	10	123035030	G	A	0.482823	-0.0819217	0.0177884	4.12e-06	6432	textfile	0.00328661	21.2026
GCST90200036	1-palmitoleoylglycerol (16:1) levels	rs140145918	11	32142669	T	G	0.0142857	0.349536	0.0740248	2.34e-06	6432	textfile	0.00345446	22.2892
GCST90200036	1-palmitoleoylglycerol (16:1) levels	rs2072560	11	116791110	C	T	0.935763	-0.159238	0.0357452	8.4e-06	6432	textfile	0.00307591	19.8391
GCST90200036	1-palmitoleoylglycerol (16:1) levels	rs4489853	13	28098099	G	A	0.182973	-0.102827	0.0230029	7.82e-06	6432	textfile	0.00309711	19.9763
GCST90200036	1-palmitoleoylglycerol (16:1) levels	rs9570568	13	61407504	C	G	0.297119	-0.0988084	0.0194795	3.93e-07	6432	textfile	0.0039843	25.7215
GCST90200036	1-palmitoleoylglycerol (16:1) levels	rs139023902	14	103352990	C	A	0.0116152	0.373448	0.0822821	5.66e-06	6432	textfile	0.00319238	20.5928
GCST90200036	1-palmitoleoylglycerol (16:1) levels	rs60365179	15	101167747	C	A	0.0211268	0.286106	0.0620406	4e-06	6432	textfile	0.00329551	21.2602
GCST90200036	1-palmitoleoylglycerol (16:1) levels	rs72785421	16	14193978	C	T	0.15067	-0.111783	0.0247252	6.15e-06	6432	textfile	0.00316773	20.4332
GCST90200036	1-palmitoleoylglycerol (16:1) levels	rs75221929	16	60763067	C	A	0.00678098	-0.558615	0.105865	1.32e-07	6432	textfile	0.00431021	27.8346
GCST90200036	1-palmitoleoylglycerol (16:1) levels	rs189196332	17	27822305	G	A	0.017263	0.315306	0.0668543	2.4e-06	6432	textfile	0.00344636	22.2367
GCST90200036	1-palmitoleoylglycerol (16:1) levels	rs9960247	18	10279253	C	T	0.410896	-0.0852027	0.0182482	3.03e-06	6432	textfile	0.00337793	21.7937
GCST90200036	1-palmitoleoylglycerol (16:1) levels	rs2642213	19	6572821	A	C	0.39739	0.0828802	0.0180051	4.16e-06	6432	textfile	0.00328349	21.1824
GCST90200036	1-palmitoleoylglycerol (16:1) levels	rs3826700	19	17315692	G	T	0.446585	0.0786194	0.0176042	7.97e-06	6432	textfile	0.00309126	19.9385
GCST90200036	1-palmitoleoylglycerol (16:1) levels	rs35921908	19	19747831	T	C	0.0153713	-0.334391	0.0721986	3.63e-06	6432	textfile	0.00332399	21.4445
GCST90200036	1-palmitoleoylglycerol (16:1) levels	rs113345881	19	44928379	G	A	0.0953561	0.148234	0.0309252	1.64e-06	6432	textfile	0.00355939	22.9687
GCST90200036	1-palmitoleoylglycerol (16:1) levels	rs1132899	19	44944779	C	T	0.498693	0.0802926	0.0179455	7.67e-06	6432	textfile	0.00310273	20.0127
GCST90200036	1-palmitoleoylglycerol (16:1) levels	rs2154613	22	24688104	T	G	0.251232	-0.0923977	0.0202696	5.15e-06	6432	textfile	0.00322022	20.7729
GCST90199777	1-palmitoleoyl-GPC (16:1) levels	rs61781291	1	39936166	A	T	0.252328	0.110836	0.0175366	2.61e-10	8227	textfile	0.00483199	39.9361
GCST90199777	1-palmitoleoyl-GPC (16:1) levels	rs10864726	1	230160406	T	C	0.602789	0.0777323	0.0156189	6.46e-07	8227	textfile	0.00300162	24.7626
GCST90199777	1-palmitoleoyl-GPC (16:1) levels	rs1260326	2	27508073	C	T	0.587354	-0.0883864	0.0154441	1.05e-08	8227	textfile	0.00396532	32.7446
GCST90199777	1-palmitoleoyl-GPC (16:1) levels	rs2320542	2	133031501	A	G	0.323762	0.0758154	0.0165137	4.41e-06	8227	textfile	0.00255548	21.0727
GCST90199777	1-palmitoleoyl-GPC (16:1) levels	rs113226732	2	151955668	A	G	0.0330533	0.191814	0.0427321	7.16e-06	8227	textfile	0.00244314	20.144
GCST90199777	1-palmitoleoyl-GPC (16:1) levels	rs116021101	2	163910082	C	T	0.0320967	0.205061	0.0428666	1.72e-06	8227	textfile	0.00277383	22.8782
GCST90199777	1-palmitoleoyl-GPC (16:1) levels	rs111352869	2	166589504	T	C	0.0266029	0.216941	0.0475211	4.99e-06	8227	textfile	0.0025268	20.8355
GCST90199777	1-palmitoleoyl-GPC (16:1) levels	rs138076148	3	66159130	A	G	0.0066781	-0.437637	0.0926988	2.35e-06	8227	textfile	0.00270186	22.283
GCST90199777	1-palmitoleoyl-GPC (16:1) levels	rs4419349	3	146951426	C	T	0.0611869	0.142006	0.031783	7.9e-06	8227	textfile	0.00242064	19.958
GCST90199777	1-palmitoleoyl-GPC (16:1) levels	rs112203157	4	29982419	C	T	0.0249422	0.230003	0.0485378	2.15e-06	8227	textfile	0.00272196	22.4492
GCST90199777	1-palmitoleoyl-GPC (16:1) levels	rs7707187	5	23671161	C	T	0.857901	0.102457	0.021965	3.09e-06	8227	textfile	0.00263774	21.7528
GCST90199777	1-palmitoleoyl-GPC (16:1) levels	rs830869	5	52622220	T	G	0.899611	-0.115235	0.0257727	7.78e-06	8227	textfile	0.00242412	19.9868
GCST90199777	1-palmitoleoyl-GPC (16:1) levels	rs17589076	5	89957364	T	G	0.15445	-0.0954441	0.0212529	7.09e-06	8227	textfile	0.00244544	20.163
GCST90199777	1-palmitoleoyl-GPC (16:1) levels	rs35275875	5	168816362	G	T	0.156974	0.0933604	0.0209172	8.07e-06	8227	textfile	0.00241561	19.9165
GCST90199777	1-palmitoleoyl-GPC (16:1) levels	rs17074783	5	172429757	A	G	0.0401438	-0.174882	0.0385945	5.86e-06	8227	textfile	0.00248952	20.5274
GCST90199777	1-palmitoleoyl-GPC (16:1) levels	rs13205488	6	92251137	G	A	0.311843	0.0790806	0.016564	1.8e-06	8227	textfile	0.00276291	22.7879
GCST90199777	1-palmitoleoyl-GPC (16:1) levels	rs72975534	6	136175155	C	T	0.0122516	-0.308814	0.0679229	5.45e-06	8227	textfile	0.00250628	20.666
GCST90199777	1-palmitoleoyl-GPC (16:1) levels	rs6952939	7	8557486	C	A	0.461464	0.0830276	0.0155662	9.62e-08	8227	textfile	0.00344619	28.4429
GCST90199777	1-palmitoleoyl-GPC (16:1) levels	rs78177624	7	86147521	G	A	0.0349361	-0.182731	0.0411567	9e-06	8227	textfile	0.00239036	19.7078
GCST90199777	1-palmitoleoyl-GPC (16:1) levels	rs76532772	7	91562621	C	G	0.0787764	0.127085	0.0282891	7.04e-06	8227	textfile	0.00244706	20.1764
GCST90199777	1-palmitoleoyl-GPC (16:1) levels	rs4727713	7	108575414	A	G	0.0749786	-0.138987	0.0286666	1.24e-06	8227	textfile	0.00284915	23.5012
GCST90199777	1-palmitoleoyl-GPC (16:1) levels	rs71547593	7	158943170	A	G	0.0129174	0.299754	0.0671977	8.17e-06	8227	textfile	0.00241285	19.8937
GCST90199777	1-palmitoleoyl-GPC (16:1) levels	rs139757250	8	26220810	C	A	0.0227245	0.251011	0.0512624	9.75e-07	8227	textfile	0.00290591	23.9708
GCST90199777	1-palmitoleoyl-GPC (16:1) levels	rs111939934	8	68088077	C	A	0.0130615	-0.296912	0.0672176	1e-05	8227	textfile	0.00236602	19.5067
GCST90199777	1-palmitoleoyl-GPC (16:1) levels	rs144164029	10	65312253	G	A	0.010381	-0.356124	0.0747474	1.89e-06	8227	textfile	0.00275152	22.6937
GCST90199777	1-palmitoleoyl-GPC (16:1) levels	rs2861101	10	95348219	G	T	0.658776	-0.0722847	0.0159509	5.85e-06	8227	textfile	0.00248999	20.5313
GCST90199777	1-palmitoleoyl-GPC (16:1) levels	rs514709	10	97874546	G	A	0.921507	-0.140617	0.0287781	1.03e-06	8227	textfile	0.00289369	23.8696
GCST90199777	1-palmitoleoyl-GPC (16:1) levels	rs603424	10	100315722	A	G	0.175791	-0.178508	0.0198358	2.27e-19	8227	textfile	0.0097481	80.9674
GCST90199777	1-palmitoleoyl-GPC (16:1) levels	rs7894688	10	100341409	T	C	0.326307	-0.0807995	0.0163141	7.32e-07	8227	textfile	0.00297274	24.5237
GCST90199777	1-palmitoleoyl-GPC (16:1) levels	rs11237763	11	79215262	G	A	0.0210469	0.238251	0.0525861	5.88e-06	8227	textfile	0.00248888	20.5221
GCST90199777	1-palmitoleoyl-GPC (16:1) levels	rs4149067	12	21200977	G	C	0.191758	0.120346	0.0191167	3.07e-10	8227	textfile	0.00479412	39.6216
GCST90199777	1-palmitoleoyl-GPC (16:1) levels	rs33183	12	30850526	C	G	0.664146	-0.0716469	0.0161668	9.35e-06	8227	textfile	0.0023816	19.6355
GCST90199777	1-palmitoleoyl-GPC (16:1) levels	rs56091905	14	47842246	G	A	0.300859	-0.0733591	0.016598	9.88e-06	8227	textfile	0.00236878	19.5295
GCST90199777	1-palmitoleoyl-GPC (16:1) levels	rs141417733	15	31194128	T	G	0.0117053	0.317099	0.070109	6.1e-06	8227	textfile	0.0024804	20.452
GCST90199777	1-palmitoleoyl-GPC (16:1) levels	rs55966046	16	67432823	A	C	0.0771759	0.133656	0.0285825	2.92e-06	8227	textfile	0.00265083	21.861
GCST90199777	1-palmitoleoyl-GPC (16:1) levels	rs75883746	17	20977178	G	A	0.0194039	-0.251581	0.0552328	5.24e-06	8227	textfile	0.00251551	20.7423
GCST90199777	1-palmitoleoyl-GPC (16:1) levels	rs12608251	18	34782906	T	G	0.732138	0.0814709	0.0174054	2.86e-06	8227	textfile	0.00265608	21.9044
GCST90199777	1-palmitoleoyl-GPC (16:1) levels	rs2238675	19	19225799	T	C	0.131257	-0.109997	0.0226789	1.23e-06	8227	textfile	0.00285126	23.5186
GCST90199777	1-palmitoleoyl-GPC (16:1) levels	rs4987246	20	3677978	G	A	0.0318131	0.193683	0.0435961	8.89e-06	8227	textfile	0.00239335	19.7325
GCST90199777	1-palmitoleoyl-GPC (16:1) levels	rs73194667	21	18347104	A	C	0.114872	-0.121304	0.0238396	3.61e-07	8227	textfile	0.00313723	25.8849
GCST90200692	1-palmitoyl-2-arachidonoyl-gpc (16:0/20:4n6) levels	rs11207997	1	62596235	T	C	0.340105	-0.0779034	0.0160432	1.2e-06	8238	textfile	0.00285409	23.5736
GCST90200692	1-palmitoyl-2-arachidonoyl-gpc (16:0/20:4n6) levels	rs112414147	1	199512673	C	T	0.0223121	-0.237992	0.052177	5.08e-06	8238	textfile	0.00251912	20.7999
GCST90200692	1-palmitoyl-2-arachidonoyl-gpc (16:0/20:4n6) levels	rs925802	2	51644364	G	A	0.154976	-0.0941649	0.0212599	9.46e-06	8238	textfile	0.00237575	19.6133
GCST90200692	1-palmitoyl-2-arachidonoyl-gpc (16:0/20:4n6) levels	rs10176700	2	167557764	C	G	0.015995	-0.27483	0.062205	9.96e-06	8238	textfile	0.00236389	19.5152
GCST90200692	1-palmitoyl-2-arachidonoyl-gpc (16:0/20:4n6) levels	rs35545453	3	68982812	C	T	0.00972054	-0.359102	0.0787911	5.17e-06	8238	textfile	0.00251516	20.7671
GCST90200692	1-palmitoyl-2-arachidonoyl-gpc (16:0/20:4n6) levels	rs9873277	3	73337099	C	T	0.0320353	-0.199355	0.0439605	5.76e-06	8238	textfile	0.00249014	20.56
GCST90200692	1-palmitoyl-2-arachidonoyl-gpc (16:0/20:4n6) levels	rs139420442	4	94806861	G	T	0.00607903	-0.46871	0.0992866	2.35e-06	8238	textfile	0.00269794	22.2803
GCST90200692	1-palmitoyl-2-arachidonoyl-gpc (16:0/20:4n6) levels	rs1985147	4	95721429	T	C	0.846482	-0.0972986	0.021397	5.43e-06	8238	textfile	0.00250378	20.6729
GCST90200692	1-palmitoyl-2-arachidonoyl-gpc (16:0/20:4n6) levels	rs1862568	5	62671138	G	C	0.504533	-0.0797574	0.0155771	3.05e-07	8238	textfile	0.00317225	26.2098
GCST90200692	1-palmitoyl-2-arachidonoyl-gpc (16:0/20:4n6) levels	rs17081005	6	151275617	T	C	0.0276055	-0.210294	0.047001	7.67e-06	8238	textfile	0.00242417	20.014
GCST90200692	1-palmitoyl-2-arachidonoyl-gpc (16:0/20:4n6) levels	rs142782776	6	162513864	A	G	0.0182218	-0.258565	0.0572537	6.3e-06	8238	textfile	0.00246966	20.3905
GCST90200692	1-palmitoyl-2-arachidonoyl-gpc (16:0/20:4n6) levels	rs6476871	9	4496333	A	G	0.194044	-0.0979003	0.019687	6.6e-07	8238	textfile	0.00299285	24.7231
GCST90200692	1-palmitoyl-2-arachidonoyl-gpc (16:0/20:4n6) levels	rs10738915	9	33436565	A	G	0.381826	0.0779976	0.0159674	1.04e-06	8238	textfile	0.00288813	23.8555
GCST90200692	1-palmitoyl-2-arachidonoyl-gpc (16:0/20:4n6) levels	rs10884110	10	82060662	G	A	0.186526	-0.0913236	0.0198641	4.28e-06	8238	textfile	0.00255914	21.1311
GCST90200692	1-palmitoyl-2-arachidonoyl-gpc (16:0/20:4n6) levels	rs80264062	11	61416082	G	C	0.0617222	0.155338	0.0327702	2.13e-06	8238	textfile	0.00272015	22.4642
GCST90200692	1-palmitoyl-2-arachidonoyl-gpc (16:0/20:4n6) levels	rs146349940	11	61461229	T	A	0.0163569	-0.299735	0.0615067	1.1e-06	8238	textfile	0.00287447	23.7424
GCST90200692	1-palmitoyl-2-arachidonoyl-gpc (16:0/20:4n6) levels	rs3741259	11	61514878	T	C	0.0906011	-0.134979	0.0271113	6.4e-07	8238	textfile	0.00299989	24.7814
GCST90200692	1-palmitoyl-2-arachidonoyl-gpc (16:0/20:4n6) levels	rs11230759	11	61638381	A	C	0.00638065	-0.449475	0.0960038	2.84e-06	8238	textfile	0.00265374	21.9144
GCST90200692	1-palmitoyl-2-arachidonoyl-gpc (16:0/20:4n6) levels	rs145786300	11	61638617	A	G	0.0107383	-0.346819	0.0747662	3.51e-06	8238	textfile	0.0026052	21.5124
GCST90200692	1-palmitoyl-2-arachidonoyl-gpc (16:0/20:4n6) levels	rs75618234	11	61685269	A	G	0.0138243	-0.335715	0.0656625	3.18e-07	8238	textfile	0.00316307	26.1337
GCST90200692	1-palmitoyl-2-arachidonoyl-gpc (16:0/20:4n6) levels	rs543711028	11	61758095	C	G	0.0137805	-0.310348	0.0656748	2.3e-06	8238	textfile	0.00270335	22.3252
GCST90200692	1-palmitoyl-2-arachidonoyl-gpc (16:0/20:4n6) levels	rs174528	11	61776027	C	T	0.36711	-0.554843	0.0150295	1e-200	8238	textfile	0.141952	1362.53
GCST90200692	1-palmitoyl-2-arachidonoyl-gpc (16:0/20:4n6) levels	rs472031	11	61870948	A	G	0.101496	0.197348	0.0253851	7.59e-15	8238	textfile	0.00728302	60.423
GCST90200692	1-palmitoyl-2-arachidonoyl-gpc (16:0/20:4n6) levels	rs117664091	11	61911874	T	C	0.0150683	-0.441368	0.0626149	1.8e-12	8238	textfile	0.00599533	49.6753
GCST90200692	1-palmitoyl-2-arachidonoyl-gpc (16:0/20:4n6) levels	rs146511188	11	61942374	G	T	0.0254909	-0.31534	0.0483997	7.25e-11	8238	textfile	0.00512648	42.4392
GCST90200692	1-palmitoyl-2-arachidonoyl-gpc (16:0/20:4n6) levels	rs427354	11	62038633	C	T	0.382985	-0.123862	0.0161492	1.72e-14	8238	textfile	0.00709026	58.8124
GCST90200692	1-palmitoyl-2-arachidonoyl-gpc (16:0/20:4n6) levels	rs4963482	11	62195386	C	A	0.718087	0.0988372	0.0170084	6.21e-09	8238	textfile	0.0040824	33.7605
GCST90200692	1-palmitoyl-2-arachidonoyl-gpc (16:0/20:4n6) levels	rs3016252	11	86824089	C	G	0.441924	-0.0719897	0.0158697	5.72e-06	8238	textfile	0.00249171	20.573
GCST90200692	1-palmitoyl-2-arachidonoyl-gpc (16:0/20:4n6) levels	rs964184	11	116778201	C	G	0.868911	-0.107419	0.0228046	2.47e-06	8238	textfile	0.00268613	22.1826
GCST90200692	1-palmitoyl-2-arachidonoyl-gpc (16:0/20:4n6) levels	rs17092358	12	42901508	C	T	0.0389031	0.177507	0.0398486	8.41e-06	8238	textfile	0.00240291	19.8381
GCST90200692	1-palmitoyl-2-arachidonoyl-gpc (16:0/20:4n6) levels	rs1526804	12	75044883	G	A	0.843858	0.0955982	0.0213827	7.79e-06	8238	textfile	0.00242047	19.9834
GCST90200692	1-palmitoyl-2-arachidonoyl-gpc (16:0/20:4n6) levels	rs139567637	12	115119137	G	A	0.0185345	-0.253176	0.0565235	7.49e-06	8238	textfile	0.00242945	20.0577
GCST90200692	1-palmitoyl-2-arachidonoyl-gpc (16:0/20:4n6) levels	rs7137322	12	128491806	A	T	0.339423	0.0756121	0.0169695	8.36e-06	8238	textfile	0.00240424	19.849
GCST90200692	1-palmitoyl-2-arachidonoyl-gpc (16:0/20:4n6) levels	rs75460503	13	59266263	G	T	0.030865	-0.202408	0.0441897	4.64e-06	8238	textfile	0.00254031	20.9753
GCST90200692	1-palmitoyl-2-arachidonoyl-gpc (16:0/20:4n6) levels	rs182180380	13	113009627	A	G	0.0105057	0.342398	0.0760562	6.73e-06	8238	textfile	0.00245417	20.2623
GCST90200692	1-palmitoyl-2-arachidonoyl-gpc (16:0/20:4n6) levels	rs79032346	15	46343253	G	A	0.0970023	-0.125499	0.0267892	2.8e-06	8238	textfile	0.00265695	21.941
GCST90200692	1-palmitoyl-2-arachidonoyl-gpc (16:0/20:4n6) levels	rs12928099	16	15056648	A	C	0.290818	0.123974	0.0168824	2.08e-13	8238	textfile	0.00650336	53.9122
GCST90200692	1-palmitoyl-2-arachidonoyl-gpc (16:0/20:4n6) levels	rs2434885	16	71549956	T	C	0.193707	-0.0883465	0.0195946	6.52e-06	8238	textfile	0.00246158	20.3236
GCST90200692	1-palmitoyl-2-arachidonoyl-gpc (16:0/20:4n6) levels	rs144691575	18	29954285	C	T	0.0274189	-0.216768	0.0479714	6.22e-06	8238	textfile	0.00247246	20.4136
GCST90200692	1-palmitoyl-2-arachidonoyl-gpc (16:0/20:4n6) levels	rs188247550	19	19285807	T	C	0.0105341	-0.357389	0.0756011	2.28e-06	8238	textfile	0.00270538	22.3419
GCST90200692	1-palmitoyl-2-arachidonoyl-gpc (16:0/20:4n6) levels	rs73002956	19	19467934	G	A	0.082085	-0.144595	0.0283308	3.33e-07	8238	textfile	0.00315207	26.0425
GCST90200692	1-palmitoyl-2-arachidonoyl-gpc (16:0/20:4n6) levels	rs6036719	20	2500119	G	A	0.709092	0.0782628	0.0174164	7e-06	8238	textfile	0.00244517	20.1878
GCST90200692	1-palmitoyl-2-arachidonoyl-gpc (16:0/20:4n6) levels	rs6064992	20	60746430	C	G	0.274594	-0.0779995	0.0172289	5.98e-06	8238	textfile	0.0024818	20.491
GCST90200692	1-palmitoyl-2-arachidonoyl-gpc (16:0/20:4n6) levels	rs34617177	22	50219616	T	C	0.0276694	-0.226415	0.0471023	1.53e-06	8238	textfile	0.00279697	23.1005
GCST90200054	1-palmitoyl-2-arachidonoyl-GPE (16:0/20:4) levels	rs55661402	1	93282661	G	C	0.015906	0.28739	0.0621931	3.82e-06	8257	textfile	0.00257938	21.3478
GCST90200054	1-palmitoyl-2-arachidonoyl-GPE (16:0/20:4) levels	rs4950876	1	203052679	G	A	0.628889	0.073906	0.0159953	3.83e-06	8257	textfile	0.00257888	21.3437
GCST90200054	1-palmitoyl-2-arachidonoyl-GPE (16:0/20:4) levels	rs13382655	2	43264911	A	G	0.0271733	0.216552	0.0470042	4.08e-06	8257	textfile	0.00256398	21.22
GCST90200054	1-palmitoyl-2-arachidonoyl-GPE (16:0/20:4) levels	rs115478766	2	108313720	A	G	0.0563235	0.148623	0.0331466	7.33e-06	8257	textfile	0.00242893	20.0997
GCST90200054	1-palmitoyl-2-arachidonoyl-GPE (16:0/20:4) levels	rs281584	2	132951101	A	G	0.724643	-0.0876565	0.0175054	5.52e-07	8257	textfile	0.00302751	25.068
GCST90200054	1-palmitoyl-2-arachidonoyl-GPE (16:0/20:4) levels	rs13081352	3	136222574	A	C	0.117529	-0.131147	0.0239185	4.18e-08	8257	textfile	0.00362784	30.0569
GCST90200054	1-palmitoyl-2-arachidonoyl-GPE (16:0/20:4) levels	rs13107084	4	25706370	G	A	0.262159	0.0819822	0.0176418	3.37e-06	8257	textfile	0.00260854	21.5898
GCST90200054	1-palmitoyl-2-arachidonoyl-GPE (16:0/20:4) levels	rs150998897	4	86113408	A	T	0.0236302	0.252394	0.0512472	8.43e-07	8257	textfile	0.00292901	24.25
GCST90200054	1-palmitoyl-2-arachidonoyl-GPE (16:0/20:4) levels	rs140699034	5	7447198	G	A	0.0048036	-0.496906	0.111566	8.43e-06	8257	textfile	0.00239674	19.8326
GCST90200054	1-palmitoyl-2-arachidonoyl-GPE (16:0/20:4) levels	rs99780	11	61829161	T	C	0.345958	-0.140402	0.0161165	2.99e-18	8257	textfile	0.00910771	75.8752
GCST90200054	1-palmitoyl-2-arachidonoyl-GPE (16:0/20:4) levels	rs554461416	11	64135938	T	C	0.00757851	0.479723	0.0888927	6.79e-08	8257	textfile	0.00351477	29.1168
GCST90200054	1-palmitoyl-2-arachidonoyl-GPE (16:0/20:4) levels	rs7930786	11	116754011	G	C	0.929995	-0.192977	0.0300637	1.37e-10	8257	textfile	0.00496526	41.1928
GCST90200054	1-palmitoyl-2-arachidonoyl-GPE (16:0/20:4) levels	rs10484239	14	43858346	A	C	0.134532	-0.0995396	0.0225081	9.76e-06	8257	textfile	0.002363	19.5528
GCST90200054	1-palmitoyl-2-arachidonoyl-GPE (16:0/20:4) levels	rs76849034	15	54044465	G	A	0.102455	0.118081	0.0258173	4.79e-06	8257	textfile	0.00252707	20.9138
GCST90200054	1-palmitoyl-2-arachidonoyl-GPE (16:0/20:4) levels	rs71478653	15	58208754	G	C	0.0246522	0.256055	0.0496912	2.56e-07	8257	textfile	0.00320546	26.5462
GCST90200054	1-palmitoyl-2-arachidonoyl-GPE (16:0/20:4) levels	rs72739147	15	58279202	T	A	0.135267	-0.232386	0.0224497	4.12e-25	8257	textfile	0.0128108	107.126
GCST90200054	1-palmitoyl-2-arachidonoyl-GPE (16:0/20:4) levels	rs4775038	15	58366595	T	C	0.102958	-0.149486	0.0257404	6.34e-09	8257	textfile	0.00406797	33.7183
GCST90200054	1-palmitoyl-2-arachidonoyl-GPE (16:0/20:4) levels	rs117251001	15	58371920	G	A	0.0433321	-0.183235	0.0376814	1.16e-06	8257	textfile	0.00285561	23.6406
GCST90200054	1-palmitoyl-2-arachidonoyl-GPE (16:0/20:4) levels	rs1532085	15	58391167	G	A	0.623104	-0.394729	0.0153632	1.4e-145	8257	textfile	0.0740302	659.978
GCST90200054	1-palmitoyl-2-arachidonoyl-GPE (16:0/20:4) levels	rs2070895	15	58431740	A	G	0.215965	0.402745	0.0183535	9.94e-107	8257	textfile	0.0551041	481.412
GCST90200054	1-palmitoyl-2-arachidonoyl-GPE (16:0/20:4) levels	rs143862097	15	58761239	A	C	0.0133625	-0.30137	0.066512	5.87e-06	8257	textfile	0.00248027	20.5256
GCST90200054	1-palmitoyl-2-arachidonoyl-GPE (16:0/20:4) levels	rs16950739	18	49612139	T	C	0.0530349	-0.157529	0.0345604	5.16e-06	8257	textfile	0.00250986	20.771
GCST90200054	1-palmitoyl-2-arachidonoyl-GPE (16:0/20:4) levels	rs483082	19	44912921	T	G	0.22363	0.109314	0.018413	2.91e-09	8257	textfile	0.00425041	35.2369
GCST90200054	1-palmitoyl-2-arachidonoyl-GPE (16:0/20:4) levels	rs146171120	20	42572567	T	A	0.0119629	-0.329562	0.0709701	3.42e-06	8257	textfile	0.00260476	21.5585
GCST90200062	1-palmitoyl-2-arachidonoyl-GPI (16:0/20:4) levels	rs10889340	1	62546400	C	A	0.656676	0.109162	0.0159561	7.84e-12	8057	textfile	0.00577565	46.7931
GCST90200062	1-palmitoyl-2-arachidonoyl-GPI (16:0/20:4) levels	rs4846914	1	230159944	A	G	0.605914	0.0793001	0.0156773	4.23e-07	8057	textfile	0.00316559	25.5798
GCST90200062	1-palmitoyl-2-arachidonoyl-GPI (16:0/20:4) levels	rs77732096	2	51367759	G	A	0.0159176	-0.278839	0.0614504	5.69e-06	8057	textfile	0.00254903	20.5849
GCST90200062	1-palmitoyl-2-arachidonoyl-GPI (16:0/20:4) levels	rs78366066	2	211461199	G	T	0.0658125	-0.137109	0.0310247	9.9e-06	8057	textfile	0.0024182	19.5258
GCST90200062	1-palmitoyl-2-arachidonoyl-GPI (16:0/20:4) levels	rs1508735	3	3522432	A	G	0.180585	-0.100929	0.0207705	1.18e-06	8057	textfile	0.00292209	23.6064
GCST90200062	1-palmitoyl-2-arachidonoyl-GPI (16:0/20:4) levels	rs4683709	3	142934407	T	G	0.336005	-0.0771261	0.0160168	1.47e-06	8057	textfile	0.00286966	23.1816
GCST90200062	1-palmitoyl-2-arachidonoyl-GPI (16:0/20:4) levels	rs34373785	4	96519659	A	G	0.0547382	0.150975	0.0335714	6.89e-06	8057	textfile	0.00250385	20.2192
GCST90200062	1-palmitoyl-2-arachidonoyl-GPI (16:0/20:4) levels	rs140095724	4	132609758	G	A	0.00553001	0.458612	0.101063	5.68e-06	8057	textfile	0.00254932	20.5873
GCST90200062	1-palmitoyl-2-arachidonoyl-GPI (16:0/20:4) levels	rs140033739	6	30237375	A	G	0.0498113	-0.158892	0.0353261	6.86e-06	8057	textfile	0.00250467	20.2258
GCST90200062	1-palmitoyl-2-arachidonoyl-GPI (16:0/20:4) levels	rs183019417	8	8232211	G	T	0.00733496	-0.422296	0.0914698	3.9e-06	8057	textfile	0.0026385	21.3094
GCST90200062	1-palmitoyl-2-arachidonoyl-GPI (16:0/20:4) levels	rs2623844	8	67727598	G	A	0.112541	0.115777	0.0247184	2.82e-06	8057	textfile	0.0027155	21.9329
GCST90200062	1-palmitoyl-2-arachidonoyl-GPI (16:0/20:4) levels	rs114127069	9	20695839	A	G	0.041241	0.171509	0.0386419	9.06e-06	8057	textfile	0.00243906	19.6947
GCST90200062	1-palmitoyl-2-arachidonoyl-GPI (16:0/20:4) levels	rs174560	11	61814292	C	T	0.307194	-0.161873	0.0165689	1.52e-22	8057	textfile	0.0117078	95.4231
GCST90200062	1-palmitoyl-2-arachidonoyl-GPI (16:0/20:4) levels	rs2513275	11	68699350	C	T	0.170289	0.0925134	0.0205489	6.73e-06	8057	textfile	0.00250939	20.264
GCST90200062	1-palmitoyl-2-arachidonoyl-GPI (16:0/20:4) levels	rs12823997	12	76929980	T	C	0.239386	0.0898239	0.0181102	7.05e-07	8057	textfile	0.00304397	24.594
GCST90200062	1-palmitoyl-2-arachidonoyl-GPI (16:0/20:4) levels	rs143708413	12	110784297	A	G	0.0121617	-0.313625	0.0699166	7.27e-06	8057	textfile	0.00249117	20.1165
GCST90200062	1-palmitoyl-2-arachidonoyl-GPI (16:0/20:4) levels	rs112209914	12	113945738	T	C	0.0115859	0.318907	0.071921	9.24e-06	8057	textfile	0.00243436	19.6566
GCST90200062	1-palmitoyl-2-arachidonoyl-GPI (16:0/20:4) levels	rs1333541	13	70716949	A	C	0.0706432	-0.140241	0.0312113	7.01e-06	8057	textfile	0.00249957	20.1845
GCST90200062	1-palmitoyl-2-arachidonoyl-GPI (16:0/20:4) levels	rs2318888	14	20201081	T	C	0.735976	-0.0853382	0.017485	1.06e-06	8057	textfile	0.00294781	23.8149
GCST90200062	1-palmitoyl-2-arachidonoyl-GPI (16:0/20:4) levels	rs72681051	14	24680374	A	T	0.0927641	-0.117662	0.0263746	8.15e-06	8057	textfile	0.00246409	19.8972
GCST90200062	1-palmitoyl-2-arachidonoyl-GPI (16:0/20:4) levels	rs10468017	15	58386313	T	C	0.288581	0.0806585	0.0169434	1.93e-06	8057	textfile	0.00280483	22.6564
GCST90200062	1-palmitoyl-2-arachidonoyl-GPI (16:0/20:4) levels	rs71400201	16	82209703	A	G	0.0330915	-0.205281	0.0433727	2.21e-06	8057	textfile	0.00277259	22.3953
GCST90200062	1-palmitoyl-2-arachidonoyl-GPI (16:0/20:4) levels	rs12963704	18	40347890	C	T	0.044103	0.16672	0.0371092	7.03e-06	8057	textfile	0.00249892	20.1792
GCST90200062	1-palmitoyl-2-arachidonoyl-GPI (16:0/20:4) levels	rs149615216	18	49579658	T	C	0.0109965	0.40913	0.0728455	1.95e-08	8057	textfile	0.00389984	31.5362
GCST90200062	1-palmitoyl-2-arachidonoyl-GPI (16:0/20:4) levels	rs8091573	18	49593053	C	T	0.880429	0.129586	0.0239563	6.33e-08	8057	textfile	0.0036185	29.2529
GCST90200062	1-palmitoyl-2-arachidonoyl-GPI (16:0/20:4) levels	rs11671715	19	34655321	C	T	0.478102	-0.0713695	0.015443	3.81e-06	8057	textfile	0.00264386	21.3528
GCST90200062	1-palmitoyl-2-arachidonoyl-GPI (16:0/20:4) levels	rs626283	19	54173307	G	C	0.562227	0.0737143	0.0157611	2.91e-06	8057	textfile	0.00270757	21.8687
GCST90200051	1-palmitoyl-2-dihomo-linolenoyl-GPC (16:0/20:3n3 or 6) levels	rs12092541	1	62452242	A	G	0.174566	-0.0972702	0.0200671	1.25e-06	8230	textfile	0.00284677	23.4901
GCST90200051	1-palmitoyl-2-dihomo-linolenoyl-GPC (16:0/20:3n3 or 6) levels	rs10889518	1	65078468	T	A	0.917188	-0.131755	0.0274528	1.59e-06	8230	textfile	0.00279092	23.028
GCST90200051	1-palmitoyl-2-dihomo-linolenoyl-GPC (16:0/20:3n3 or 6) levels	rs2125126	1	91565935	A	G	0.147367	0.11357	0.0214654	1.22e-07	8230	textfile	0.00338981	27.9862
GCST90200051	1-palmitoyl-2-dihomo-linolenoyl-GPC (16:0/20:3n3 or 6) levels	rs17315646	1	230159560	G	C	0.603074	0.0691701	0.0155976	9.22e-06	8230	textfile	0.00238388	19.6615
GCST90200051	1-palmitoyl-2-dihomo-linolenoyl-GPC (16:0/20:3n3 or 6) levels	rs72760754	1	239921045	C	T	0.144562	-0.0979896	0.0215599	5.49e-06	8230	textfile	0.00250368	20.6519
GCST90200051	1-palmitoyl-2-dihomo-linolenoyl-GPC (16:0/20:3n3 or 6) levels	rs62167371	2	150305214	T	C	0.130158	0.105233	0.022749	3.73e-06	8230	textfile	0.00259329	21.3931
GCST90200051	1-palmitoyl-2-dihomo-linolenoyl-GPC (16:0/20:3n3 or 6) levels	rs4858021	3	21810647	T	C	0.81221	0.0891943	0.0196722	5.79e-06	8230	textfile	0.00249164	20.5524
GCST90200051	1-palmitoyl-2-dihomo-linolenoyl-GPC (16:0/20:3n3 or 6) levels	rs7710861	5	106587430	G	T	0.435561	-0.0688697	0.0155856	9.92e-06	8230	textfile	0.0023669	19.5211
GCST90200051	1-palmitoyl-2-dihomo-linolenoyl-GPC (16:0/20:3n3 or 6) levels	rs883517	5	160477722	C	T	0.123974	-0.120776	0.0229203	1.37e-07	8230	textfile	0.00336247	27.7597
GCST90200051	1-palmitoyl-2-dihomo-linolenoyl-GPC (16:0/20:3n3 or 6) levels	rs11134533	5	168804644	G	A	0.216038	0.0846012	0.0184465	4.51e-06	8230	textfile	0.00254928	21.029
GCST90200051	1-palmitoyl-2-dihomo-linolenoyl-GPC (16:0/20:3n3 or 6) levels	rs112024728	6	41746030	T	C	0.0186439	-0.251113	0.0560739	7.53e-06	8230	textfile	0.00243086	20.0499
GCST90200051	1-palmitoyl-2-dihomo-linolenoyl-GPC (16:0/20:3n3 or 6) levels	rs4711775	6	44177444	T	C	0.188442	-0.0877701	0.0194686	6.54e-06	8230	textfile	0.0024635	20.3197
GCST90200051	1-palmitoyl-2-dihomo-linolenoyl-GPC (16:0/20:3n3 or 6) levels	rs2817950	6	120867489	A	G	0.0173294	0.267537	0.0572914	3.02e-06	8230	textfile	0.00264265	21.8013
GCST90200051	1-palmitoyl-2-dihomo-linolenoyl-GPC (16:0/20:3n3 or 6) levels	rs12700519	7	24270549	C	G	0.141948	0.0998304	0.0218673	4.99e-06	8230	textfile	0.00252602	20.8367
GCST90200051	1-palmitoyl-2-dihomo-linolenoyl-GPC (16:0/20:3n3 or 6) levels	rs146701252	7	93685898	G	A	0.00648239	0.4294	0.0945839	5.63e-06	8230	textfile	0.00249806	20.6055
GCST90200051	1-palmitoyl-2-dihomo-linolenoyl-GPC (16:0/20:3n3 or 6) levels	rs854562	7	95318657	T	C	0.317671	-0.079542	0.0163304	1.11e-06	8230	textfile	0.00287441	23.7189
GCST90200051	1-palmitoyl-2-dihomo-linolenoyl-GPC (16:0/20:3n3 or 6) levels	rs181698739	7	130843439	A	G	0.00891869	0.364966	0.0810718	6.74e-06	8230	textfile	0.00245639	20.2609
GCST90200051	1-palmitoyl-2-dihomo-linolenoyl-GPC (16:0/20:3n3 or 6) levels	rs2572899	8	142704131	G	A	0.482082	-0.0703497	0.0150104	2.78e-06	8230	textfile	0.00266184	21.9601
GCST90200051	1-palmitoyl-2-dihomo-linolenoyl-GPC (16:0/20:3n3 or 6) levels	rs75616347	10	10287610	T	C	0.0275447	0.205405	0.0459134	7.69e-06	8230	textfile	0.00242599	20.0096
GCST90200051	1-palmitoyl-2-dihomo-linolenoyl-GPC (16:0/20:3n3 or 6) levels	rs117701223	10	14013293	T	C	0.00682489	-0.409239	0.0916318	7.96e-06	8230	textfile	0.00241774	19.9414
GCST90200051	1-palmitoyl-2-dihomo-linolenoyl-GPC (16:0/20:3n3 or 6) levels	rs146237589	10	92364565	A	T	0.00706886	0.424625	0.0904611	2.68e-06	8230	textfile	0.00267009	22.0283
GCST90200051	1-palmitoyl-2-dihomo-linolenoyl-GPC (16:0/20:3n3 or 6) levels	rs2100403	11	59425668	G	A	0.95631	-0.1733	0.0366875	2.32e-06	8230	textfile	0.00270387	22.3077
GCST90200051	1-palmitoyl-2-dihomo-linolenoyl-GPC (16:0/20:3n3 or 6) levels	rs174546	11	61802358	T	C	0.340448	0.33129	0.015552	1.09e-100	8230	textfile	0.0522559	453.668
GCST90200051	1-palmitoyl-2-dihomo-linolenoyl-GPC (16:0/20:3n3 or 6) levels	rs150228062	11	62014741	A	G	0.0407775	-0.169241	0.0382819	9.83e-06	8230	textfile	0.00236916	19.5397
GCST90200051	1-palmitoyl-2-dihomo-linolenoyl-GPC (16:0/20:3n3 or 6) levels	rs2417233	12	12772145	G	A	0.184604	-0.0908946	0.0197126	4.01e-06	8230	textfile	0.00257672	21.2561
GCST90200051	1-palmitoyl-2-dihomo-linolenoyl-GPC (16:0/20:3n3 or 6) levels	rs1741	16	15036494	C	G	0.293563	-0.167945	0.0165611	3.64e-24	8230	textfile	0.0123414	102.814
GCST90200051	1-palmitoyl-2-dihomo-linolenoyl-GPC (16:0/20:3n3 or 6) levels	rs72855480	17	79734237	G	C	0.0932868	-0.117036	0.0262464	8.23e-06	8230	textfile	0.00241019	19.879
GCST90200051	1-palmitoyl-2-dihomo-linolenoyl-GPC (16:0/20:3n3 or 6) levels	rs57186849	18	54122539	T	C	0.0743095	-0.136663	0.0291775	2.82e-06	8230	textfile	0.00265858	21.9331
GCST90200051	1-palmitoyl-2-dihomo-linolenoyl-GPC (16:0/20:3n3 or 6) levels	rs146110003	19	3146703	G	C	0.011023	-0.332587	0.0729091	5.07e-06	8230	textfile	0.00252203	20.8037
GCST90200051	1-palmitoyl-2-dihomo-linolenoyl-GPC (16:0/20:3n3 or 6) levels	rs73092354	20	12767083	A	T	0.0128984	0.30423	0.0676328	6.85e-06	8230	textfile	0.00245258	20.2294
GCST90200051	1-palmitoyl-2-dihomo-linolenoyl-GPC (16:0/20:3n3 or 6) levels	rs77881374	20	17531715	C	T	0.0302275	-0.201611	0.0439313	4.45e-06	8230	textfile	0.00255253	21.0559
GCST90200043	1-palmitoyl-2-docosahexaenoyl-gpc (16:0/22:6) levels	rs80077444	1	33888570	C	T	0.0474196	-0.172258	0.0349599	8.34e-07	8256	textfile	0.00293206	24.2724
GCST90200043	1-palmitoyl-2-docosahexaenoyl-gpc (16:0/22:6) levels	rs11207979	1	62517323	A	G	0.341321	-0.0960105	0.0155838	7.23e-10	8256	textfile	0.00457645	37.9477
GCST90200043	1-palmitoyl-2-docosahexaenoyl-gpc (16:0/22:6) levels	rs1653774	2	23513452	C	G	0.816293	-0.0874035	0.0196376	8.55e-06	8256	textfile	0.0023937	19.805
GCST90200043	1-palmitoyl-2-docosahexaenoyl-gpc (16:0/22:6) levels	rs45596438	2	60503487	A	C	0.0298897	-0.195336	0.0435142	7.16e-06	8256	textfile	0.00243486	20.1464
GCST90200043	1-palmitoyl-2-docosahexaenoyl-gpc (16:0/22:6) levels	rs3094415	2	129615797	G	T	0.912926	0.118907	0.0268412	9.42e-06	8256	textfile	0.00237143	19.6203
GCST90200043	1-palmitoyl-2-docosahexaenoyl-gpc (16:0/22:6) levels	rs72627915	2	194428040	A	C	0.159242	-0.0913356	0.020576	9.04e-06	8256	textfile	0.00238097	19.6994
GCST90200043	1-palmitoyl-2-docosahexaenoyl-gpc (16:0/22:6) levels	rs375462300	3	90224607	T	A	0.0221045	0.240455	0.0514285	2.93e-06	8256	textfile	0.00264084	21.8552
GCST90200043	1-palmitoyl-2-docosahexaenoyl-gpc (16:0/22:6) levels	rs181815661	4	4815749	T	A	0.00697816	-0.396175	0.0894442	9.45e-06	8256	textfile	0.00237066	19.6139
GCST90200043	1-palmitoyl-2-docosahexaenoyl-gpc (16:0/22:6) levels	rs76138881	4	5797343	C	A	0.0699964	-0.138534	0.0291412	2e-06	8256	textfile	0.00272986	22.594
GCST90200043	1-palmitoyl-2-docosahexaenoyl-gpc (16:0/22:6) levels	rs79511864	5	59287972	C	T	0.0219447	0.231815	0.0512014	5.97e-06	8256	textfile	0.0024767	20.4934
GCST90200043	1-palmitoyl-2-docosahexaenoyl-gpc (16:0/22:6) levels	rs75477351	5	98882782	C	A	0.0274531	-0.204251	0.0457926	8.18e-06	8256	textfile	0.00240394	19.8899
GCST90200043	1-palmitoyl-2-docosahexaenoyl-gpc (16:0/22:6) levels	rs3734398	6	10982740	C	T	0.425255	-0.149909	0.0150506	2.27e-23	8256	textfile	0.0118738	99.1842
GCST90200043	1-palmitoyl-2-docosahexaenoyl-gpc (16:0/22:6) levels	rs72904150	6	51263122	T	C	0.0358837	-0.184051	0.0403961	5.21e-06	8256	textfile	0.00250806	20.7535
GCST90200043	1-palmitoyl-2-docosahexaenoyl-gpc (16:0/22:6) levels	rs17145750	7	73612048	T	C	0.154154	-0.103854	0.0207038	5.27e-07	8256	textfile	0.00303847	25.156
GCST90200043	1-palmitoyl-2-docosahexaenoyl-gpc (16:0/22:6) levels	rs12554087	9	37743964	A	G	0.151048	-0.0934753	0.0210264	8.76e-06	8256	textfile	0.00238812	19.7587
GCST90200043	1-palmitoyl-2-docosahexaenoyl-gpc (16:0/22:6) levels	rs174546	11	61802358	T	C	0.338526	-0.165729	0.0157617	7.39e-26	8256	textfile	0.0132143	110.531
GCST90200043	1-palmitoyl-2-docosahexaenoyl-gpc (16:0/22:6) levels	rs964184	11	116778201	C	G	0.868757	-0.118755	0.0221652	8.43e-08	8256	textfile	0.00346484	28.6982
GCST90200043	1-palmitoyl-2-docosahexaenoyl-gpc (16:0/22:6) levels	rs12425245	12	17392168	T	A	0.0558055	-0.177402	0.0326393	5.47e-08	8256	textfile	0.00356545	29.5345
GCST90200043	1-palmitoyl-2-docosahexaenoyl-gpc (16:0/22:6) levels	rs117740643	12	32440459	A	G	0.0327023	0.186012	0.0417451	8.35e-06	8256	textfile	0.00239915	19.8502
GCST90200043	1-palmitoyl-2-docosahexaenoyl-gpc (16:0/22:6) levels	rs8042993	15	87945095	C	G	0.180752	0.093422	0.0195767	1.82e-06	8256	textfile	0.00275076	22.7674
GCST90200043	1-palmitoyl-2-docosahexaenoyl-gpc (16:0/22:6) levels	rs7209612	17	42727143	C	T	0.594473	-0.0771389	0.0152926	4.55e-07	8256	textfile	0.0030724	25.4378
GCST90200043	1-palmitoyl-2-docosahexaenoyl-gpc (16:0/22:6) levels	rs6079653	20	15079032	G	T	0.744381	0.0774604	0.0172203	6.85e-06	8256	textfile	0.00244481	20.2289
GCST90200043	1-palmitoyl-2-docosahexaenoyl-gpc (16:0/22:6) levels	rs142800334	20	59253316	A	G	0.0130313	0.324072	0.0662195	9.89e-07	8256	textfile	0.00289257	23.9445
GCST90200063	1-palmitoyl-2-docosahexaenoyl-GPE (16:0/22:6) levels	rs72779648	2	12622390	A	G	0.015771	0.27167	0.0601934	6.38e-06	8262	textfile	0.00245941	20.3648
GCST90200063	1-palmitoyl-2-docosahexaenoyl-GPE (16:0/22:6) levels	rs6753534	2	27530004	T	C	0.544681	-0.0819497	0.0149682	4.38e-08	8262	textfile	0.00361491	29.9675
GCST90200063	1-palmitoyl-2-docosahexaenoyl-GPE (16:0/22:6) levels	rs115582058	2	30989191	C	T	0.0221159	0.237687	0.0501365	2.13e-06	8262	textfile	0.00271293	22.4697
GCST90200063	1-palmitoyl-2-docosahexaenoyl-GPE (16:0/22:6) levels	rs34968953	2	205102116	T	C	0.224458	0.0838082	0.0179368	2.98e-06	8262	textfile	0.00263543	21.8262
GCST90200063	1-palmitoyl-2-docosahexaenoyl-GPE (16:0/22:6) levels	rs114848860	3	36818003	T	A	0.0242229	-0.222191	0.0486357	4.91e-06	8262	textfile	0.00251977	20.8659
GCST90200063	1-palmitoyl-2-docosahexaenoyl-GPE (16:0/22:6) levels	rs9368512	6	10974799	G	C	0.451558	-0.0784521	0.0149198	1.45e-07	8262	textfile	0.00333539	27.6425
GCST90200063	1-palmitoyl-2-docosahexaenoyl-GPE (16:0/22:6) levels	rs111272355	7	43273249	T	C	0.0278598	0.21193	0.0455444	3.27e-06	8262	textfile	0.00261392	21.6476
GCST90200063	1-palmitoyl-2-docosahexaenoyl-GPE (16:0/22:6) levels	rs6976930	7	73471480	A	G	0.188984	-0.105613	0.0190299	2.86e-08	8262	textfile	0.00371416	30.7933
GCST90200063	1-palmitoyl-2-docosahexaenoyl-GPE (16:0/22:6) levels	rs1690628	10	31005381	C	T	0.565651	0.068002	0.0150309	6.06e-06	8262	textfile	0.00247123	20.463
GCST90200063	1-palmitoyl-2-docosahexaenoyl-GPE (16:0/22:6) levels	rs78750958	11	81958515	A	G	0.140669	-0.0961463	0.021289	6.29e-06	8262	textfile	0.00246263	20.3915
GCST90200063	1-palmitoyl-2-docosahexaenoyl-GPE (16:0/22:6) levels	rs964184	11	116778201	C	G	0.868974	-0.153691	0.0220238	2.99e-12	8262	textfile	0.00585969	48.6864
GCST90200063	1-palmitoyl-2-docosahexaenoyl-GPE (16:0/22:6) levels	rs12301312	12	1830086	A	C	0.451959	-0.0696187	0.0149499	3.21e-06	8262	textfile	0.00261789	21.6805
GCST90200063	1-palmitoyl-2-docosahexaenoyl-GPE (16:0/22:6) levels	rs61933473	12	114946368	C	T	0.150698	0.0946847	0.021076	7.04e-06	8262	textfile	0.0024369	20.178
GCST90200063	1-palmitoyl-2-docosahexaenoyl-GPE (16:0/22:6) levels	rs4772206	13	99462151	G	A	0.0589056	-0.140478	0.0315155	8.29e-06	8262	textfile	0.00239905	19.8638
GCST90200063	1-palmitoyl-2-docosahexaenoyl-GPE (16:0/22:6) levels	rs1959720	14	87740263	A	G	0.36036	-0.070816	0.0157713	7.12e-06	8262	textfile	0.00243436	20.1568
GCST90200063	1-palmitoyl-2-docosahexaenoyl-GPE (16:0/22:6) levels	rs78756050	15	57922115	G	A	0.0319785	-0.193574	0.0421907	4.47e-06	8262	textfile	0.00254138	21.0453
GCST90200063	1-palmitoyl-2-docosahexaenoyl-GPE (16:0/22:6) levels	rs1318175	15	58293930	T	C	0.16881	-0.228434	0.0198986	1.66e-30	8262	textfile	0.0157007	131.756
GCST90200063	1-palmitoyl-2-docosahexaenoyl-GPE (16:0/22:6) levels	rs4775038	15	58366595	T	C	0.102956	-0.153249	0.0248848	7.35e-10	8262	textfile	0.00456933	37.9159
GCST90200063	1-palmitoyl-2-docosahexaenoyl-GPE (16:0/22:6) levels	rs261291	15	58387979	C	T	0.344204	0.402273	0.0151253	7.56e-156	8262	textfile	0.0788629	707.178
GCST90200063	1-palmitoyl-2-docosahexaenoyl-GPE (16:0/22:6) levels	rs440183	15	58399808	A	G	0.704489	-0.081284	0.0165204	8.65e-07	8262	textfile	0.00292155	24.2027
GCST90200063	1-palmitoyl-2-docosahexaenoyl-GPE (16:0/22:6) levels	rs1077834	15	58431280	C	T	0.216716	0.406632	0.0176967	7.76e-117	8262	textfile	0.0600663	527.853
GCST90200063	1-palmitoyl-2-docosahexaenoyl-GPE (16:0/22:6) levels	rs12918215	16	86086474	G	A	0.764369	-0.0882392	0.0175088	4.66e-07	8262	textfile	0.00306473	25.3925
GCST90200063	1-palmitoyl-2-docosahexaenoyl-GPE (16:0/22:6) levels	rs116692101	16	88815071	T	C	0.0566325	-0.155023	0.0326466	2.05e-06	8262	textfile	0.00272175	22.543
GCST90200063	1-palmitoyl-2-docosahexaenoyl-GPE (16:0/22:6) levels	rs62079978	18	30440206	T	C	0.165292	-0.0945257	0.0204878	3.95e-06	8262	textfile	0.00256984	21.2816
GCST90200063	1-palmitoyl-2-docosahexaenoyl-GPE (16:0/22:6) levels	rs484195	19	44918620	G	A	0.601098	0.0801439	0.0154124	1.99e-07	8262	textfile	0.00326209	27.0331
GCST90200330	1-palmitoyl-2-linoleoyl-gpc (16:0/18:2) levels	rs1168041	1	62494579	C	T	0.669072	0.105417	0.0163842	1.24e-10	8230	textfile	0.00500486	41.3871
GCST90200330	1-palmitoyl-2-linoleoyl-gpc (16:0/18:2) levels	rs140385009	1	166120409	A	G	0.0157581	-0.270727	0.0607751	8.41e-06	8230	textfile	0.00240528	19.8384
GCST90200330	1-palmitoyl-2-linoleoyl-gpc (16:0/18:2) levels	rs858799	1	166797112	C	T	0.972598	-0.211129	0.0466677	6.07e-06	8230	textfile	0.00248076	20.4624
GCST90200330	1-palmitoyl-2-linoleoyl-gpc (16:0/18:2) levels	rs4665715	2	21336804	A	G	0.715781	0.0765576	0.0170136	6.8e-06	8230	textfile	0.00245424	20.2432
GCST90200330	1-palmitoyl-2-linoleoyl-gpc (16:0/18:2) levels	rs79026325	2	151619214	T	C	0.00785054	0.389686	0.0864339	6.53e-06	8230	textfile	0.00246371	20.3215
GCST90200330	1-palmitoyl-2-linoleoyl-gpc (16:0/18:2) levels	rs1878566	2	212600611	G	A	0.123149	0.103616	0.0229744	6.48e-06	8230	textfile	0.00246543	20.3357
GCST90200330	1-palmitoyl-2-linoleoyl-gpc (16:0/18:2) levels	rs74870204	3	79234420	A	G	0.0525128	-0.158623	0.0339974	3.08e-06	8230	textfile	0.00263812	21.7638
GCST90200330	1-palmitoyl-2-linoleoyl-gpc (16:0/18:2) levels	rs4711777	6	44186588	T	C	0.249203	-0.0814183	0.0179724	5.89e-06	8230	textfile	0.00248743	20.5176
GCST90200330	1-palmitoyl-2-linoleoyl-gpc (16:0/18:2) levels	rs9353721	6	90384011	A	G	0.0954003	0.116805	0.0258569	6.26e-06	8230	textfile	0.0024734	20.4016
GCST90200330	1-palmitoyl-2-linoleoyl-gpc (16:0/18:2) levels	rs73032261	6	162082337	A	C	0.218958	-0.095432	0.0184835	2.43e-07	8230	textfile	0.00322861	26.651
GCST90200330	1-palmitoyl-2-linoleoyl-gpc (16:0/18:2) levels	rs12544703	8	58397865	G	A	0.183165	-0.0985284	0.0198977	7.36e-07	8230	textfile	0.00297047	24.5139
GCST90200330	1-palmitoyl-2-linoleoyl-gpc (16:0/18:2) levels	rs55912803	9	3130815	A	G	0.0307674	0.197139	0.043961	7.31e-06	8230	textfile	0.00243753	20.105
GCST90200330	1-palmitoyl-2-linoleoyl-gpc (16:0/18:2) levels	rs13295729	9	114178209	T	C	0.0638686	0.143944	0.0309855	3.39e-06	8230	textfile	0.00261537	21.5757
GCST90200330	1-palmitoyl-2-linoleoyl-gpc (16:0/18:2) levels	rs62578597	9	132530573	T	C	0.168212	-0.0925339	0.0209131	9.66e-06	8230	textfile	0.00237319	19.5731
GCST90200330	1-palmitoyl-2-linoleoyl-gpc (16:0/18:2) levels	rs61861308	10	58823824	T	C	0.0749682	0.133838	0.0293242	5.02e-06	8230	textfile	0.00252469	20.8258
GCST90200330	1-palmitoyl-2-linoleoyl-gpc (16:0/18:2) levels	rs2018783	10	60256024	A	G	0.566014	0.0723142	0.0155927	3.52e-06	8230	textfile	0.00260658	21.503
GCST90200330	1-palmitoyl-2-linoleoyl-gpc (16:0/18:2) levels	rs57015719	10	119427980	A	G	0.0188162	-0.250478	0.0559193	7.49e-06	8230	textfile	0.00243197	20.059
GCST90200330	1-palmitoyl-2-linoleoyl-gpc (16:0/18:2) levels	rs1453536	11	59481839	C	T	0.960538	-0.178521	0.0392575	5.43e-06	8230	textfile	0.00250636	20.6742
GCST90200330	1-palmitoyl-2-linoleoyl-gpc (16:0/18:2) levels	rs174564	11	61820833	G	A	0.344903	0.275816	0.0157339	8.45e-69	8230	textfile	0.0359953	307.228
GCST90200330	1-palmitoyl-2-linoleoyl-gpc (16:0/18:2) levels	rs149136637	11	79741748	A	T	0.0129695	0.312559	0.0674463	3.58e-06	8230	textfile	0.00260265	21.4705
GCST90200330	1-palmitoyl-2-linoleoyl-gpc (16:0/18:2) levels	rs2240760	12	4685185	G	A	0.280577	-0.0764494	0.0172857	9.75e-06	8230	textfile	0.00237106	19.5555
GCST90200330	1-palmitoyl-2-linoleoyl-gpc (16:0/18:2) levels	rs114177594	12	130868241	C	T	0.0191314	-0.26826	0.0561203	1.75e-06	8230	textfile	0.00276865	22.8437
GCST90200330	1-palmitoyl-2-linoleoyl-gpc (16:0/18:2) levels	rs77660324	12	132576118	C	T	0.00801223	-0.382523	0.0857879	8.24e-06	8230	textfile	0.00240999	19.8773
GCST90200330	1-palmitoyl-2-linoleoyl-gpc (16:0/18:2) levels	rs9562025	13	96101376	G	A	0.418977	-0.0689923	0.0154603	8.1e-06	8230	textfile	0.00241388	19.9095
GCST90200330	1-palmitoyl-2-linoleoyl-gpc (16:0/18:2) levels	rs111765708	13	110505153	G	A	0.0190424	-0.261869	0.0557488	2.64e-06	8230	textfile	0.00267383	22.0593
GCST90200330	1-palmitoyl-2-linoleoyl-gpc (16:0/18:2) levels	rs7142686	14	44152752	G	A	0.0882533	0.125953	0.0270504	3.22e-06	8230	textfile	0.00262741	21.6752
GCST90200330	1-palmitoyl-2-linoleoyl-gpc (16:0/18:2) levels	rs261290	15	58386521	C	T	0.656317	-0.0801075	0.0164172	1.06e-06	8230	textfile	0.00288465	23.8036
GCST90200330	1-palmitoyl-2-linoleoyl-gpc (16:0/18:2) levels	rs4500751	16	15046354	T	C	0.311138	0.0947313	0.0163544	6.94e-09	8230	textfile	0.00406023	33.5438
GCST90200330	1-palmitoyl-2-linoleoyl-gpc (16:0/18:2) levels	rs882178	16	55451415	G	A	0.231589	0.0811106	0.0179466	6.2e-06	8230	textfile	0.00247579	20.4214
GCST90200330	1-palmitoyl-2-linoleoyl-gpc (16:0/18:2) levels	rs173539	16	56954132	T	C	0.334286	0.0900493	0.0159593	1.68e-08	8230	textfile	0.00385351	31.8293
GCST90200330	1-palmitoyl-2-linoleoyl-gpc (16:0/18:2) levels	rs140615168	17	41054700	T	C	0.0129639	-0.300638	0.067611	8.72e-06	8230	textfile	0.00239669	19.7673
GCST90200330	1-palmitoyl-2-linoleoyl-gpc (16:0/18:2) levels	rs9963514	18	67636725	A	G	0.0507435	0.160223	0.0353783	5.93e-06	8230	textfile	0.00248596	20.5055
GCST90200330	1-palmitoyl-2-linoleoyl-gpc (16:0/18:2) levels	rs139690031	19	22678826	T	C	0.0134392	-0.292116	0.0656537	8.61e-06	8230	textfile	0.00239966	19.7919
GCST90200330	1-palmitoyl-2-linoleoyl-gpc (16:0/18:2) levels	rs13039698	20	44071720	A	G	0.122688	0.10504	0.0230359	5.12e-06	8230	textfile	0.00252002	20.7871
GCST90200330	1-palmitoyl-2-linoleoyl-gpc (16:0/18:2) levels	rs243268	21	22850940	C	T	0.77898	-0.0861747	0.0187536	4.33e-06	8230	textfile	0.00255904	21.1098
GCST90200330	1-palmitoyl-2-linoleoyl-gpc (16:0/18:2) levels	rs147816457	21	23278054	C	A	0.00945352	-0.366259	0.0789751	3.52e-06	8230	textfile	0.00260653	21.5026
GCST90200330	1-palmitoyl-2-linoleoyl-gpc (16:0/18:2) levels	rs9607482	22	21986746	C	G	0.0565491	-0.14646	0.0330897	9.59e-06	8230	textfile	0.00237476	19.586
GCST90200330	1-palmitoyl-2-linoleoyl-gpc (16:0/18:2) levels	rs6004644	22	25422864	C	T	0.0486622	-0.162504	0.0350098	3.46e-06	8230	textfile	0.00261104	21.5399
GCST90199844	1-palmitoyl-2-linoleoyl-GPE (16:0/18:2) levels	rs12071585	1	63567377	T	C	0.136291	-0.102691	0.0224012	4.56e-06	8266	textfile	0.00253585	21.0096
GCST90199844	1-palmitoyl-2-linoleoyl-GPE (16:0/18:2) levels	rs141089920	1	161486977	T	C	0.00510204	0.488588	0.107875	5.92e-06	8266	textfile	0.00247555	20.5087
GCST90199844	1-palmitoyl-2-linoleoyl-GPE (16:0/18:2) levels	rs11586345	1	241028169	A	G	0.0342157	-0.194061	0.0420702	3.97e-06	8266	textfile	0.00256753	21.2727
GCST90199844	1-palmitoyl-2-linoleoyl-GPE (16:0/18:2) levels	rs1946885	2	4794061	A	G	0.435665	-0.0697422	0.0156063	7.86e-06	8266	textfile	0.00241017	19.9658
GCST90199844	1-palmitoyl-2-linoleoyl-GPE (16:0/18:2) levels	rs13382655	2	43264911	A	G	0.0272043	0.223365	0.0468001	1.82e-06	8266	textfile	0.00274819	22.7736
GCST90199844	1-palmitoyl-2-linoleoyl-GPE (16:0/18:2) levels	rs73117678	4	36302755	C	T	0.0725706	0.160019	0.0299255	8.93e-08	8266	textfile	0.00344719	28.5861
GCST90199844	1-palmitoyl-2-linoleoyl-GPE (16:0/18:2) levels	rs13204061	6	148409141	A	G	0.129748	0.102264	0.0227151	6.73e-06	8266	textfile	0.002446	20.2633
GCST90199844	1-palmitoyl-2-linoleoyl-GPE (16:0/18:2) levels	rs6964690	7	110762262	A	G	0.368286	0.0737785	0.0160325	4.19e-06	8266	textfile	0.00255535	21.1715
GCST90199844	1-palmitoyl-2-linoleoyl-GPE (16:0/18:2) levels	rs330078	8	9298175	T	C	0.563231	0.0718078	0.0158701	6.05e-06	8266	textfile	0.00247067	20.4682
GCST90199844	1-palmitoyl-2-linoleoyl-GPE (16:0/18:2) levels	rs75123390	10	119457788	A	G	0.122542	0.114687	0.0236828	1.28e-06	8266	textfile	0.00282902	23.4454
GCST90199844	1-palmitoyl-2-linoleoyl-GPE (16:0/18:2) levels	rs146654860	11	15422405	A	G	0.0311551	-0.21409	0.0438477	1.05e-06	8266	textfile	0.00287576	23.8338
GCST90199844	1-palmitoyl-2-linoleoyl-GPE (16:0/18:2) levels	rs12797206	11	61691540	T	C	0.2201	0.0844881	0.018512	5.02e-06	8266	textfile	0.0025136	20.8247
GCST90199844	1-palmitoyl-2-linoleoyl-GPE (16:0/18:2) levels	rs174564	11	61820833	G	A	0.343943	0.423895	0.0154801	4.34e-165	8266	textfile	0.0831693	749.659
GCST90199844	1-palmitoyl-2-linoleoyl-GPE (16:0/18:2) levels	rs74771917	11	61860488	T	C	0.0257669	0.284726	0.0480055	3.01e-09	8266	textfile	0.00423772	35.1696
GCST90199844	1-palmitoyl-2-linoleoyl-GPE (16:0/18:2) levels	rs11230934	11	62151445	G	T	0.28038	0.0820556	0.0169894	1.37e-06	8266	textfile	0.00281411	23.3214
GCST90199844	1-palmitoyl-2-linoleoyl-GPE (16:0/18:2) levels	rs73502335	11	64332929	A	G	0.0678832	0.141446	0.03067	3.99e-06	8266	textfile	0.00256651	21.2642
GCST90199844	1-palmitoyl-2-linoleoyl-GPE (16:0/18:2) levels	rs695112	11	75745535	T	A	0.16242	0.134782	0.0206478	6.68e-11	8266	textfile	0.00512847	42.6002
GCST90199844	1-palmitoyl-2-linoleoyl-GPE (16:0/18:2) levels	rs2072560	11	116791110	C	T	0.937113	-0.164966	0.0315419	1.69e-07	8266	textfile	0.00329825	27.3469
GCST90199844	1-palmitoyl-2-linoleoyl-GPE (16:0/18:2) levels	rs143411857	13	77210337	C	T	0.018992	0.247304	0.0558562	9.53e-06	8266	textfile	0.00236589	19.5981
GCST90199844	1-palmitoyl-2-linoleoyl-GPE (16:0/18:2) levels	rs72739147	15	58279202	T	A	0.135641	-0.235793	0.0223241	4.46e-26	8266	textfile	0.0133167	111.534
GCST90199844	1-palmitoyl-2-linoleoyl-GPE (16:0/18:2) levels	rs261290	15	58386521	C	T	0.656862	-0.338497	0.0161465	1.39e-97	8266	textfile	0.0504847	439.388
GCST90199844	1-palmitoyl-2-linoleoyl-GPE (16:0/18:2) levels	rs2070895	15	58431740	A	G	0.216339	0.331344	0.0184398	3.41e-72	8266	textfile	0.0375932	322.805
GCST90199844	1-palmitoyl-2-linoleoyl-GPE (16:0/18:2) levels	rs62001840	15	58478344	C	T	0.142349	-0.0977957	0.0221352	9.96e-06	8266	textfile	0.00235588	19.515
GCST90199844	1-palmitoyl-2-linoleoyl-GPE (16:0/18:2) levels	rs12928099	16	15056648	A	C	0.290801	-0.100053	0.0168282	2.76e-09	8266	textfile	0.0042583	35.3411
GCST90199844	1-palmitoyl-2-linoleoyl-GPE (16:0/18:2) levels	rs140921596	17	15032733	G	A	0.0106162	-0.34829	0.0753697	3.82e-06	8266	textfile	0.00257675	21.3493
GCST90199844	1-palmitoyl-2-linoleoyl-GPE (16:0/18:2) levels	rs629501	18	69192759	T	C	0.260123	-0.0797645	0.0173819	4.46e-06	8266	textfile	0.00254112	21.0533
GCST90199844	1-palmitoyl-2-linoleoyl-GPE (16:0/18:2) levels	rs483082	19	44912921	T	G	0.22381	0.0998681	0.0183392	5.16e-08	8266	textfile	0.00357472	29.6475
GCST90199844	1-palmitoyl-2-linoleoyl-GPE (16:0/18:2) levels	rs204478	19	44976194	T	A	0.169087	0.096137	0.0205501	2.89e-06	8266	textfile	0.00264064	21.88
GCST90200332	1-palmitoyl-2-linoleoyl-GPI (16:0/18:2) levels	rs12239737	1	62620330	A	T	0.330087	-0.0959447	0.0163599	4.5e-09	8115	textfile	0.00422042	34.3854
GCST90200332	1-palmitoyl-2-linoleoyl-GPI (16:0/18:2) levels	rs143221246	1	98534606	C	T	0.0211785	-0.265328	0.0541408	9.55e-07	8115	textfile	0.00295083	24.011
GCST90200332	1-palmitoyl-2-linoleoyl-GPI (16:0/18:2) levels	rs554067	1	243994344	A	G	0.883813	-0.114621	0.0242492	2.28e-06	8115	textfile	0.00274569	22.3371
GCST90200332	1-palmitoyl-2-linoleoyl-GPI (16:0/18:2) levels	rs10197694	2	144407099	C	T	0.568892	0.0734802	0.0157725	3.18e-06	8115	textfile	0.00266742	21.6986
GCST90200332	1-palmitoyl-2-linoleoyl-GPI (16:0/18:2) levels	rs113703749	2	166203672	T	G	0.0152134	0.285409	0.0628717	5.64e-06	8115	textfile	0.002533	20.6024
GCST90200332	1-palmitoyl-2-linoleoyl-GPI (16:0/18:2) levels	rs144800978	4	181743597	A	G	0.0111084	0.326179	0.0728763	7.61e-06	8115	textfile	0.00246252	20.0278
GCST90200332	1-palmitoyl-2-linoleoyl-GPI (16:0/18:2) levels	rs390035	5	41267226	C	T	0.308586	0.079499	0.0169891	2.88e-06	8115	textfile	0.00269106	21.8915
GCST90200332	1-palmitoyl-2-linoleoyl-GPI (16:0/18:2) levels	rs17119241	5	140840654	T	A	0.158587	0.0998214	0.0212512	2.64e-06	8115	textfile	0.00271152	22.0584
GCST90200332	1-palmitoyl-2-linoleoyl-GPI (16:0/18:2) levels	rs3134939	6	32201844	A	T	0.480636	-0.089471	0.0153265	5.29e-09	8115	textfile	0.00418187	34.07
GCST90200332	1-palmitoyl-2-linoleoyl-GPI (16:0/18:2) levels	rs28497741	6	34294727	G	A	0.00633304	-0.455813	0.0979598	3.27e-06	8115	textfile	0.00266092	21.6456
GCST90200332	1-palmitoyl-2-linoleoyl-GPI (16:0/18:2) levels	rs641971	6	157752721	G	A	0.734857	-0.07927	0.0178227	8.68e-06	8115	textfile	0.00243178	19.7771
GCST90200332	1-palmitoyl-2-linoleoyl-GPI (16:0/18:2) levels	rs192787921	7	24319511	T	C	0.00479094	0.539447	0.112562	1.65e-06	8115	textfile	0.00282227	22.9619
GCST90200332	1-palmitoyl-2-linoleoyl-GPI (16:0/18:2) levels	rs78519165	7	103891124	T	C	0.0176925	0.270772	0.0591812	4.76e-06	8115	textfile	0.00257296	20.9283
GCST90200332	1-palmitoyl-2-linoleoyl-GPI (16:0/18:2) levels	rs141418237	10	12345904	A	G	0.0332334	0.194533	0.0434226	7.46e-06	8115	textfile	0.00246714	20.0654
GCST90200332	1-palmitoyl-2-linoleoyl-GPI (16:0/18:2) levels	rs75917318	10	107095051	C	G	0.104724	-0.121508	0.0261134	3.27e-06	8115	textfile	0.00266095	21.6459
GCST90200332	1-palmitoyl-2-linoleoyl-GPI (16:0/18:2) levels	rs2045700	11	37225035	C	T	0.303167	0.0779642	0.016867	3.8e-06	8115	textfile	0.00262594	21.3603
GCST90200332	1-palmitoyl-2-linoleoyl-GPI (16:0/18:2) levels	rs174564	11	61820833	G	A	0.344368	0.182979	0.0161536	9.6e-30	8115	textfile	0.0155655	128.279
GCST90200332	1-palmitoyl-2-linoleoyl-GPI (16:0/18:2) levels	rs2701180	12	121014063	T	C	0.501296	0.0717844	0.0156047	4.22e-06	8115	textfile	0.00260094	21.1564
GCST90200332	1-palmitoyl-2-linoleoyl-GPI (16:0/18:2) levels	rs6491411	13	98252314	A	T	0.847789	-0.101545	0.0219804	3.84e-06	8115	textfile	0.00262311	21.3373
GCST90200332	1-palmitoyl-2-linoleoyl-GPI (16:0/18:2) levels	rs10468017	15	58386313	T	C	0.288552	0.0785552	0.0170876	4.28e-06	8115	textfile	0.00259758	21.1291
GCST90200332	1-palmitoyl-2-linoleoyl-GPI (16:0/18:2) levels	rs56043834	19	40825244	T	C	0.177959	-0.0905229	0.0204657	9.73e-06	8115	textfile	0.00240508	19.5595
GCST90200332	1-palmitoyl-2-linoleoyl-GPI (16:0/18:2) levels	rs7412	19	44908822	T	C	0.0840015	0.155124	0.0278428	2.53e-08	8115	textfile	0.00381053	31.0331
GCST90200332	1-palmitoyl-2-linoleoyl-GPI (16:0/18:2) levels	rs61147844	19	53279062	A	G	0.111221	0.110671	0.0249492	9.17e-06	8115	textfile	0.00241888	19.6719
GCST90200332	1-palmitoyl-2-linoleoyl-GPI (16:0/18:2) levels	rs8736	19	54173495	C	T	0.563463	-0.200777	0.0157985	5.29e-37	8115	textfile	0.0195141	161.469
GCST90200332	1-palmitoyl-2-linoleoyl-GPI (16:0/18:2) levels	rs6133675	20	991319	T	G	0.081841	0.131877	0.0285573	3.87e-06	8115	textfile	0.00262105	21.3205
GCST90200332	1-palmitoyl-2-linoleoyl-GPI (16:0/18:2) levels	rs2424708	20	25300762	T	C	0.439548	0.0945487	0.0156397	1.49e-09	8115	textfile	0.00448347	36.5382
GCST90200340	1-palmitoyl-2-oleoyl-gpc (16:0/18:1) levels	rs145560841	1	54917776	G	A	0.0136836	0.340896	0.0666691	3.17e-07	8249	textfile	0.0031595	26.139
GCST90200340	1-palmitoyl-2-oleoyl-gpc (16:0/18:1) levels	rs11163320	1	81508747	T	C	0.0494292	0.157572	0.0353753	8.42e-06	8249	textfile	0.00239946	19.8359
GCST90200340	1-palmitoyl-2-oleoyl-gpc (16:0/18:1) levels	rs12129379	1	159995471	T	G	0.179295	0.102971	0.0206145	5.88e-07	8249	textfile	0.00301558	24.9447
GCST90200340	1-palmitoyl-2-oleoyl-gpc (16:0/18:1) levels	rs77150123	2	67245487	C	T	0.0256065	-0.218959	0.0489241	7.62e-06	8249	textfile	0.00242229	20.0251
GCST90200340	1-palmitoyl-2-oleoyl-gpc (16:0/18:1) levels	rs2920504	3	12293713	G	A	0.591505	-0.0723673	0.0157345	4.24e-06	8249	textfile	0.00255779	21.1482
GCST90200340	1-palmitoyl-2-oleoyl-gpc (16:0/18:1) levels	rs62268866	3	143726897	T	A	0.0879726	-0.123226	0.0273753	6.75e-06	8249	textfile	0.00245031	20.2573
GCST90200340	1-palmitoyl-2-oleoyl-gpc (16:0/18:1) levels	rs17016701	4	90249143	G	C	0.096488	0.115926	0.0258855	7.52e-06	8249	textfile	0.00242545	20.0513
GCST90200340	1-palmitoyl-2-oleoyl-gpc (16:0/18:1) levels	rs4527483	4	98500590	C	T	0.29194	-0.078033	0.0172694	6.23e-06	8249	textfile	0.00246903	20.4125
GCST90200340	1-palmitoyl-2-oleoyl-gpc (16:0/18:1) levels	rs140095724	4	132609758	G	A	0.0055832	0.46003	0.101474	5.8e-06	8249	textfile	0.00248531	20.5474
GCST90200340	1-palmitoyl-2-oleoyl-gpc (16:0/18:1) levels	rs115629837	5	162080502	C	T	0.00960253	-0.369024	0.0794346	3.39e-06	8249	textfile	0.00260948	21.5767
GCST90200340	1-palmitoyl-2-oleoyl-gpc (16:0/18:1) levels	rs12210213	6	30387922	A	G	0.052747	-0.157879	0.0345198	4.79e-06	8249	textfile	0.00252936	20.9125
GCST90200340	1-palmitoyl-2-oleoyl-gpc (16:0/18:1) levels	rs12155488	7	97263795	A	G	0.394425	-0.0719167	0.016135	8.3e-06	8249	textfile	0.00240257	19.8617
GCST90200340	1-palmitoyl-2-oleoyl-gpc (16:0/18:1) levels	rs12334629	8	35513542	C	A	0.0911187	-0.147136	0.0268566	4.29e-08	8249	textfile	0.00362541	30.0075
GCST90200340	1-palmitoyl-2-oleoyl-gpc (16:0/18:1) levels	rs11191842	10	103880050	T	C	0.229812	0.0854798	0.0183936	3.36e-06	8249	textfile	0.0026113	21.5918
GCST90200340	1-palmitoyl-2-oleoyl-gpc (16:0/18:1) levels	rs2577374	10	116194589	A	G	0.584418	0.0713826	0.0156168	4.86e-06	8249	textfile	0.00252639	20.8879
GCST90200340	1-palmitoyl-2-oleoyl-gpc (16:0/18:1) levels	rs146351213	12	79505468	G	C	0.018947	-0.290012	0.0573146	4.19e-07	8249	textfile	0.00309424	25.5974
GCST90200340	1-palmitoyl-2-oleoyl-gpc (16:0/18:1) levels	rs10506881	12	82930275	T	C	0.850173	0.101727	0.0221417	4.34e-06	8249	textfile	0.00255234	21.1031
GCST90200340	1-palmitoyl-2-oleoyl-gpc (16:0/18:1) levels	rs9511156	13	24223648	A	G	0.0862781	0.122098	0.027473	8.82e-06	8249	textfile	0.00238872	19.7469
GCST90200340	1-palmitoyl-2-oleoyl-gpc (16:0/18:1) levels	rs62001693	15	58322693	A	C	0.0500547	0.168072	0.0353246	1.96e-06	8249	textfile	0.00273681	22.6324
GCST90200340	1-palmitoyl-2-oleoyl-gpc (16:0/18:1) levels	rs10468017	15	58386313	T	C	0.288558	0.0962521	0.0170361	1.61e-08	8249	textfile	0.0038548	31.9135
GCST90200340	1-palmitoyl-2-oleoyl-gpc (16:0/18:1) levels	rs56316267	16	86090813	T	C	0.193057	-0.0920085	0.0201071	4.74e-06	8249	textfile	0.00253195	20.934
GCST90200340	1-palmitoyl-2-oleoyl-gpc (16:0/18:1) levels	rs149615216	18	49579658	T	C	0.0109223	0.33185	0.0736959	6.7e-06	8249	textfile	0.00245205	20.2718
GCST90200340	1-palmitoyl-2-oleoyl-gpc (16:0/18:1) levels	rs997424	20	16876894	T	G	0.313365	-0.0801767	0.0172624	3.41e-06	8249	textfile	0.00260831	21.5669
GCST90200340	1-palmitoyl-2-oleoyl-gpc (16:0/18:1) levels	rs77881374	20	17531715	C	T	0.0304005	-0.220932	0.0447305	7.85e-07	8249	textfile	0.00294867	24.3896
GCST90200331	1-palmitoyl-2-oleoyl-GPE (16:0/18:1) levels	rs12033230	1	15236377	A	G	0.298253	-0.0766017	0.0171198	7.66e-06	8262	textfile	0.00241737	20.0159
GCST90200331	1-palmitoyl-2-oleoyl-GPE (16:0/18:1) levels	rs11263985	1	37129044	T	C	0.22225	-0.0827894	0.0185681	8.25e-06	8262	textfile	0.00240041	19.8751
GCST90200331	1-palmitoyl-2-oleoyl-GPE (16:0/18:1) levels	rs11586345	1	241028169	A	G	0.0341103	-0.240617	0.0425147	1.52e-08	8262	textfile	0.00386197	32.0235
GCST90200331	1-palmitoyl-2-oleoyl-GPE (16:0/18:1) levels	rs200981432	2	12629745	G	A	0.0179266	0.268854	0.0586771	4.61e-06	8262	textfile	0.00253459	20.9889
GCST90200331	1-palmitoyl-2-oleoyl-GPE (16:0/18:1) levels	rs780093	2	27519736	C	T	0.597661	-0.088817	0.0157842	1.83e-08	8262	textfile	0.00381769	31.655
GCST90200331	1-palmitoyl-2-oleoyl-GPE (16:0/18:1) levels	rs13382655	2	43264911	A	G	0.027096	0.253697	0.047329	8.31e-08	8262	textfile	0.00346564	28.7257
GCST90200331	1-palmitoyl-2-oleoyl-GPE (16:0/18:1) levels	rs75611541	2	187136894	G	A	0.00539133	-0.461297	0.103517	8.34e-06	8262	textfile	0.00239778	19.8533
GCST90200331	1-palmitoyl-2-oleoyl-GPE (16:0/18:1) levels	rs13081352	3	136222574	A	C	0.117883	-0.109459	0.0240421	5.29e-06	8262	textfile	0.00250256	20.723
GCST90200331	1-palmitoyl-2-oleoyl-GPE (16:0/18:1) levels	rs12638256	3	142936448	G	A	0.530738	0.118256	0.0155615	2.98e-14	8262	textfile	0.00694118	57.7349
GCST90200331	1-palmitoyl-2-oleoyl-GPE (16:0/18:1) levels	rs145113914	4	107805090	C	T	0.0183971	0.256775	0.0575442	8.11e-06	8262	textfile	0.00240421	19.9066
GCST90200331	1-palmitoyl-2-oleoyl-GPE (16:0/18:1) levels	rs74570883	5	51950181	A	C	0.0213862	-0.240291	0.0537091	7.68e-06	8262	textfile	0.00241681	20.0112
GCST90200331	1-palmitoyl-2-oleoyl-GPE (16:0/18:1) levels	rs12193772	6	52059765	T	C	0.0196898	0.259762	0.0554929	2.85e-06	8262	textfile	0.00264509	21.9064
GCST90200331	1-palmitoyl-2-oleoyl-GPE (16:0/18:1) levels	rs13208413	6	86346327	T	C	0.0873045	0.126945	0.0272641	3.22e-06	8262	textfile	0.00261713	21.6742
GCST90200331	1-palmitoyl-2-oleoyl-GPE (16:0/18:1) levels	rs12177583	6	164950192	G	A	0.32245	0.0743644	0.0164883	6.48e-06	8262	textfile	0.00245598	20.3364
GCST90200331	1-palmitoyl-2-oleoyl-GPE (16:0/18:1) levels	rs9455500	6	167771043	A	G	0.568347	-0.0766807	0.0160735	1.84e-06	8262	textfile	0.00274708	22.7534
GCST90200331	1-palmitoyl-2-oleoyl-GPE (16:0/18:1) levels	rs34447150	8	14887029	C	T	0.0775433	0.131465	0.0288526	5.2e-06	8262	textfile	0.00250654	20.7561
GCST90200331	1-palmitoyl-2-oleoyl-GPE (16:0/18:1) levels	rs79278977	8	94215352	T	C	0.0136125	0.306321	0.0674254	5.54e-06	8262	textfile	0.00249194	20.6349
GCST90200331	1-palmitoyl-2-oleoyl-GPE (16:0/18:1) levels	rs17248848	8	106209851	A	G	0.0293761	-0.20955	0.0459781	5.17e-06	8262	textfile	0.00250783	20.7667
GCST90200331	1-palmitoyl-2-oleoyl-GPE (16:0/18:1) levels	rs12685522	9	14786964	C	T	0.509422	0.0716219	0.015478	3.7e-06	8262	textfile	0.00258495	21.4071
GCST90200331	1-palmitoyl-2-oleoyl-GPE (16:0/18:1) levels	rs10828184	10	21080075	A	T	0.884974	0.121793	0.0248283	9.32e-07	8262	textfile	0.00290404	24.0572
GCST90200331	1-palmitoyl-2-oleoyl-GPE (16:0/18:1) levels	rs72965369	11	21814496	C	T	0.0681124	-0.15363	0.0305062	4.75e-07	8262	textfile	0.00306027	25.3554
GCST90200331	1-palmitoyl-2-oleoyl-GPE (16:0/18:1) levels	rs174564	11	61820833	G	A	0.343443	0.106316	0.0162849	6.64e-11	8262	textfile	0.00513224	42.611
GCST90200331	1-palmitoyl-2-oleoyl-GPE (16:0/18:1) levels	rs695112	11	75745535	T	A	0.162559	0.102601	0.0208697	8.82e-07	8262	textfile	0.00291687	24.1638
GCST90200331	1-palmitoyl-2-oleoyl-GPE (16:0/18:1) levels	rs117300515	11	82563914	G	A	0.0118716	-0.328566	0.0710493	3.76e-06	8262	textfile	0.00258177	21.3806
GCST90200331	1-palmitoyl-2-oleoyl-GPE (16:0/18:1) levels	rs964184	11	116778201	C	G	0.869475	-0.152412	0.0229276	2.98e-11	8262	textfile	0.00532009	44.179
GCST90200331	1-palmitoyl-2-oleoyl-GPE (16:0/18:1) levels	rs5005275	11	131968353	G	A	0.058403	0.156881	0.0325346	1.42e-06	8262	textfile	0.00280636	23.2458
GCST90200331	1-palmitoyl-2-oleoyl-GPE (16:0/18:1) levels	rs190543502	15	43464986	C	T	0.026868	0.215143	0.048049	7.55e-06	8262	textfile	0.00242074	20.0438
GCST90200331	1-palmitoyl-2-oleoyl-GPE (16:0/18:1) levels	rs145326144	15	44644381	C	T	0.0246101	0.269929	0.050254	7.82e-08	8262	textfile	0.00347984	28.8438
GCST90200331	1-palmitoyl-2-oleoyl-GPE (16:0/18:1) levels	rs71478653	15	58208754	G	C	0.0248811	0.233162	0.0497935	2.83e-06	8262	textfile	0.00264688	21.9212
GCST90200331	1-palmitoyl-2-oleoyl-GPE (16:0/18:1) levels	rs72739147	15	58279202	T	A	0.135507	-0.187335	0.0226178	1.2e-16	8262	textfile	0.00823495	68.5854
GCST90200331	1-palmitoyl-2-oleoyl-GPE (16:0/18:1) levels	rs10468017	15	58386313	T	C	0.288319	0.324382	0.0167507	1.51e-83	8262	textfile	0.0434194	374.923
GCST90200331	1-palmitoyl-2-oleoyl-GPE (16:0/18:1) levels	rs2070895	15	58431740	A	G	0.216016	0.316342	0.0186683	2.08e-64	8262	textfile	0.0335878	287.077
GCST90200331	1-palmitoyl-2-oleoyl-GPE (16:0/18:1) levels	rs72799043	16	76515834	C	T	0.0420056	-0.172741	0.0388384	8.68e-06	8262	textfile	0.00238861	19.7771
GCST90200331	1-palmitoyl-2-oleoyl-GPE (16:0/18:1) levels	rs59007384	19	44893408	T	G	0.203829	0.088807	0.0191297	3.44e-06	8262	textfile	0.00260173	21.5463
GCST90200331	1-palmitoyl-2-oleoyl-GPE (16:0/18:1) levels	rs117143142	20	42464994	A	G	0.0128189	-0.316098	0.0690864	4.75e-06	8262	textfile	0.0025274	20.9292
GCST90200331	1-palmitoyl-2-oleoyl-GPE (16:0/18:1) levels	rs73194667	21	18347104	A	C	0.114945	-0.10882	0.024344	7.82e-06	8262	textfile	0.00241268	19.9769
GCST90200080	1-palmitoyl-2-oleoyl-GPI (16:0/18:1) levels	rs12402150	1	4690207	A	C	0.0343603	-0.192981	0.0425464	5.74e-06	8123	textfile	0.00252632	20.5682
GCST90200080	1-palmitoyl-2-oleoyl-GPI (16:0/18:1) levels	rs10493322	1	62440222	T	C	0.334662	-0.110994	0.0163368	1.09e-11	8123	textfile	0.00565051	46.1486
GCST90200080	1-palmitoyl-2-oleoyl-GPI (16:0/18:1) levels	rs66639247	1	237879178	G	T	0.153107	-0.0956858	0.021337	7.31e-06	8123	textfile	0.00246966	20.1058
GCST90200080	1-palmitoyl-2-oleoyl-GPI (16:0/18:1) levels	rs79673665	2	75074628	C	T	0.0390208	0.176733	0.0398342	9.13e-06	8123	textfile	0.00241744	19.6796
GCST90200080	1-palmitoyl-2-oleoyl-GPI (16:0/18:1) levels	rs12638256	3	142936448	G	A	0.530878	0.142094	0.0154125	2.99e-20	8123	textfile	0.0103554	84.9764
GCST90200080	1-palmitoyl-2-oleoyl-GPI (16:0/18:1) levels	rs2140199	4	180872890	C	T	0.0744018	0.140119	0.0291433	1.53e-06	8123	textfile	0.0028377	23.1105
GCST90200080	1-palmitoyl-2-oleoyl-GPI (16:0/18:1) levels	rs140033739	6	30237375	A	G	0.0493265	-0.159846	0.0355868	7.07e-06	8123	textfile	0.0024776	20.1706
GCST90200080	1-palmitoyl-2-oleoyl-GPI (16:0/18:1) levels	rs116371157	6	50104186	A	G	0.0128158	-0.320032	0.06825	2.74e-06	8123	textfile	0.00269955	21.9824
GCST90200080	1-palmitoyl-2-oleoyl-GPI (16:0/18:1) levels	rs34866979	6	151282655	G	C	0.00859706	-0.379213	0.0838487	6.11e-06	8123	textfile	0.00251168	20.4488
GCST90200080	1-palmitoyl-2-oleoyl-GPI (16:0/18:1) levels	rs11155856	6	152508040	T	C	0.0296944	-0.204026	0.0450722	5.99e-06	8123	textfile	0.00251619	20.4855
GCST90200080	1-palmitoyl-2-oleoyl-GPI (16:0/18:1) levels	rs78031802	7	121372215	T	C	0.0112088	-0.357988	0.0725765	8.12e-07	8123	textfile	0.00298627	24.3242
GCST90200080	1-palmitoyl-2-oleoyl-GPI (16:0/18:1) levels	rs12544185	8	4954542	A	T	0.7417	-0.0793065	0.017665	7.14e-06	8123	textfile	0.00247513	20.1504
GCST90200080	1-palmitoyl-2-oleoyl-GPI (16:0/18:1) levels	rs3133582	8	118817232	C	T	0.79726	0.0893262	0.0192271	3.39e-06	8123	textfile	0.00265009	21.5786
GCST90200080	1-palmitoyl-2-oleoyl-GPI (16:0/18:1) levels	rs148865451	10	103785660	A	G	0.0220286	0.232547	0.0524686	9.33e-06	8123	textfile	0.00241244	19.6388
GCST90200080	1-palmitoyl-2-oleoyl-GPI (16:0/18:1) levels	rs16930187	11	37266015	T	A	0.303881	0.0767097	0.016662	4.15e-06	8123	textfile	0.00260254	21.1904
GCST90200080	1-palmitoyl-2-oleoyl-GPI (16:0/18:1) levels	rs505431	11	59764599	C	T	0.851411	-0.0961239	0.0214088	7.13e-06	8123	textfile	0.00247563	20.1545
GCST90200080	1-palmitoyl-2-oleoyl-GPI (16:0/18:1) levels	rs174564	11	61820833	G	A	0.343781	0.105845	0.0161254	5.24e-11	8123	textfile	0.00527601	43.0738
GCST90200080	1-palmitoyl-2-oleoyl-GPI (16:0/18:1) levels	rs512273	11	96245648	A	G	0.920528	0.133424	0.0289132	3.94e-06	8123	textfile	0.0026147	21.2897
GCST90200080	1-palmitoyl-2-oleoyl-GPI (16:0/18:1) levels	rs116960969	13	56379401	G	T	0.0489649	-0.16463	0.0356395	3.85e-06	8123	textfile	0.00261999	21.3328
GCST90200080	1-palmitoyl-2-oleoyl-GPI (16:0/18:1) levels	rs9518568	13	101812735	T	C	0.70816	-0.0813785	0.0169763	1.64e-06	8123	textfile	0.00282091	22.9735
GCST90200080	1-palmitoyl-2-oleoyl-GPI (16:0/18:1) levels	rs10492817	16	72224382	T	C	0.0100617	0.359157	0.0767803	2.9e-06	8123	textfile	0.00268648	21.8757
GCST90200080	1-palmitoyl-2-oleoyl-GPI (16:0/18:1) levels	rs721635	17	12630379	G	C	0.638288	-0.0741876	0.0163507	5.7e-06	8123	textfile	0.00252798	20.5818
GCST90200080	1-palmitoyl-2-oleoyl-GPI (16:0/18:1) levels	rs11872886	18	49610022	T	C	0.380873	0.0742473	0.0157242	2.34e-06	8123	textfile	0.00273727	22.2904
GCST90200080	1-palmitoyl-2-oleoyl-GPI (16:0/18:1) levels	rs190712692	19	44921921	A	G	0.0580864	0.160393	0.0329545	1.13e-06	8123	textfile	0.00290777	23.6829
GCST90200080	1-palmitoyl-2-oleoyl-GPI (16:0/18:1) levels	rs4806498	19	54171009	C	T	0.575446	-0.17759	0.0155473	3.22e-30	8123	textfile	0.0158085	130.443
GCST90200080	1-palmitoyl-2-oleoyl-GPI (16:0/18:1) levels	rs28428726	21	32151998	C	G	0.79067	0.0861545	0.0193605	8.59e-06	8123	textfile	0.00243192	19.7978
GCST90200038	1-palmitoyl-2-palmitoleoyl-gpc (16:0/16:1) levels	rs145560841	1	54917776	G	A	0.0134576	0.301767	0.0664891	5.66e-06	8276	textfile	0.0024828	20.5939
GCST90200038	1-palmitoyl-2-palmitoleoyl-gpc (16:0/16:1) levels	rs12129379	1	159995471	T	G	0.178996	0.0952266	0.020411	3.08e-06	8276	textfile	0.00262317	21.7612
GCST90200038	1-palmitoyl-2-palmitoleoyl-gpc (16:0/16:1) levels	rs780093	2	27519736	C	T	0.597617	-0.0767604	0.015565	8.16e-07	8276	textfile	0.00293009	24.3148
GCST90200038	1-palmitoyl-2-palmitoleoyl-gpc (16:0/16:1) levels	rs77952878	2	48610187	G	A	0.0954823	0.12314	0.0258344	1.87e-06	8276	textfile	0.00273773	22.7142
GCST90200038	1-palmitoyl-2-palmitoleoyl-gpc (16:0/16:1) levels	rs76085215	2	60853704	C	G	0.0222709	-0.228648	0.0513668	8.54e-06	8276	textfile	0.00238842	19.8091
GCST90200038	1-palmitoyl-2-palmitoleoyl-gpc (16:0/16:1) levels	rs1362996	2	169232582	G	A	0.0991291	-0.113308	0.0253946	8.12e-06	8276	textfile	0.0023998	19.9037
GCST90200038	1-palmitoyl-2-palmitoleoyl-gpc (16:0/16:1) levels	rs2352844	2	240374295	A	G	0.0377786	-0.191354	0.040657	2.52e-06	8276	textfile	0.00266946	22.1462
GCST90200038	1-palmitoyl-2-palmitoleoyl-gpc (16:0/16:1) levels	rs3087494	4	109710465	G	A	0.545311	0.0721454	0.0153031	2.42e-06	8276	textfile	0.00267839	22.2205
GCST90200038	1-palmitoyl-2-palmitoleoyl-gpc (16:0/16:1) levels	rs11733699	4	171879075	A	T	0.264742	-0.084204	0.0176066	1.73e-06	8276	textfile	0.0027561	22.867
GCST90200038	1-palmitoyl-2-palmitoleoyl-gpc (16:0/16:1) levels	rs147325198	5	9684711	A	G	0.0141159	0.289557	0.0652261	9.03e-06	8276	textfile	0.00237559	19.7025
GCST90200038	1-palmitoyl-2-palmitoleoyl-gpc (16:0/16:1) levels	rs187488102	8	89994146	C	G	0.00962819	0.367558	0.0779373	2.4e-06	8276	textfile	0.00268025	22.236
GCST90200038	1-palmitoyl-2-palmitoleoyl-gpc (16:0/16:1) levels	rs77541308	9	131037366	A	G	0.0328159	-0.196919	0.042397	3.41e-06	8276	textfile	0.00259988	21.5675
GCST90200038	1-palmitoyl-2-palmitoleoyl-gpc (16:0/16:1) levels	rs4746391	10	76417776	C	A	0.494795	-0.0686491	0.0152593	6.83e-06	8276	textfile	0.0024396	20.2346
GCST90200038	1-palmitoyl-2-palmitoleoyl-gpc (16:0/16:1) levels	rs17814881	12	73629469	A	G	0.229935	0.0800238	0.0180832	9.63e-06	8276	textfile	0.0023607	19.5787
GCST90200038	1-palmitoyl-2-palmitoleoyl-gpc (16:0/16:1) levels	rs146351213	12	79505468	G	C	0.0188832	-0.259323	0.0567859	4.96e-06	8276	textfile	0.00251355	20.8495
GCST90200038	1-palmitoyl-2-palmitoleoyl-gpc (16:0/16:1) levels	rs809794	12	99587748	G	A	0.463602	0.0732727	0.0157117	3.11e-06	8276	textfile	0.00262106	21.7437
GCST90200038	1-palmitoyl-2-palmitoleoyl-gpc (16:0/16:1) levels	rs8028787	15	57456781	G	A	0.0278786	-0.214238	0.0462107	3.55e-06	8276	textfile	0.00259037	21.4883
GCST90200038	1-palmitoyl-2-palmitoleoyl-gpc (16:0/16:1) levels	rs62001693	15	58322693	A	C	0.0501271	0.154585	0.03492	9.56e-06	8276	textfile	0.00236232	19.5921
GCST90200038	1-palmitoyl-2-palmitoleoyl-gpc (16:0/16:1) levels	rs148104145	16	56579516	G	C	0.0454325	0.1632	0.0365344	7.93e-06	8276	textfile	0.0024053	19.9495
GCST90200038	1-palmitoyl-2-palmitoleoyl-gpc (16:0/16:1) levels	rs149051006	17	9883912	A	G	0.0178419	0.278847	0.0576571	1.32e-06	8276	textfile	0.00281825	23.3841
GCST90200038	1-palmitoyl-2-palmitoleoyl-gpc (16:0/16:1) levels	rs78878010	18	69173533	C	G	0.0395137	-0.183199	0.0391911	2.95e-06	8276	textfile	0.00263333	21.8457
GCST90200038	1-palmitoyl-2-palmitoleoyl-gpc (16:0/16:1) levels	rs4987246	20	3677978	G	A	0.0321226	0.202703	0.0435185	3.2e-06	8276	textfile	0.00261466	21.6904
GCST90200038	1-palmitoyl-2-palmitoleoyl-gpc (16:0/16:1) levels	rs997424	20	16876894	T	G	0.313653	-0.0875932	0.0170717	2.88e-07	8276	textfile	0.00317094	26.3198
GCST90200038	1-palmitoyl-2-palmitoleoyl-gpc (16:0/16:1) levels	rs77881374	20	17531715	C	T	0.0302407	-0.200374	0.0443542	6.25e-06	8276	textfile	0.00245993	20.4037
GCST90200038	1-palmitoyl-2-palmitoleoyl-gpc (16:0/16:1) levels	rs7278441	21	32556022	A	G	0.643024	0.0745023	0.0164577	5.99e-06	8276	textfile	0.00247005	20.4878
GCST90200041	1-palmitoyl-2-stearoyl-gpc (16:0/18:0) levels	rs61781291	1	39936166	A	T	0.252895	0.0893537	0.0178055	5.21e-07	8271	textfile	0.00303556	25.1774
GCST90200041	1-palmitoyl-2-stearoyl-gpc (16:0/18:0) levels	rs10789114	1	62568551	C	T	0.340393	-0.12313	0.0159989	1.4e-14	8271	textfile	0.00711034	59.2165
[truncated: 8,934 more rows]

## Sheet: ST3
Table S3. MR analysis of 386 circulating lipid metabolites in relation to ER+ breast cancer risk, including FDR-adjusted P values
id.exposure	id.outcome	outcome	exposure	method	nsnp	b	se	pval	lo_ci	up_ci	or	or_lci95	or_uci95	fdr
GCST90199715	xMLF0K	ER_pos Breast cancer	Myristoleate (14:1n5) levels	Inverse variance weighted	21	0.110035	0.0292778	0.00017107	0.0526503	0.167419	1.11632	1.05406	1.18225	0.0361546
GCST90200034	xMLF0K	ER_pos Breast cancer	Tricosanoyl sphingomyelin (d18:1/23:0) levels	Inverse variance weighted	31	0.0878299	0.0241599	0.000277596	0.0404765	0.135183	1.0918	1.04131	1.14475	0.0361546
GCST90199855	xMLF0K	ER_pos Breast cancer	5alpha-androstan-3beta,17beta-diol monosulfate (2) levels	Inverse variance weighted	31	0.0499288	0.0137461	0.000280994	0.0229864	0.0768711	1.0512	1.02325	1.0799	0.0361546
GCST90200266	xMLF0K	ER_pos Breast cancer	Cis-3,4-methyleneheptanoylcarnitine levels	Inverse variance weighted	25	0.0516802	0.0184081	0.00499322	0.0156003	0.0877601	1.05304	1.01572	1.09173	0.39029
GCST90200127	xMLF0K	ER_pos Breast cancer	Behenoylcarnitine (C22) levels	Inverse variance weighted	28	-0.0500939	0.0178685	0.00505557	-0.0851162	-0.0150716	0.95114	0.918406	0.985041	0.39029
GCST90199727	xMLF0K	ER_pos Breast cancer	1-oleoyl-GPC (18:1) levels	Inverse variance weighted	13	0.0904003	0.0330714	0.00626677	0.0255803	0.15522	1.09461	1.02591	1.16792	0.403162
GCST90199643	xMLF0K	ER_pos Breast cancer	Glycodeoxycholate levels	Inverse variance weighted	20	-0.0591678	0.0220817	0.00737346	-0.102448	-0.0158876	0.942549	0.902625	0.984238	0.406594
GCST90200026	xMLF0K	ER_pos Breast cancer	Glycodeoxycholate 3-sulfate levels	Inverse variance weighted	31	-0.0659384	0.0263726	0.0124101	-0.117629	-0.0142482	0.936189	0.889026	0.985853	0.561235
GCST90199912	xMLF0K	ER_pos Breast cancer	N-oleoyltaurine levels	Inverse variance weighted	22	-0.0556514	0.0224272	0.0130858	-0.0996087	-0.0116941	0.945869	0.905192	0.988374	0.561235
GCST90199807	xMLF0K	ER_pos Breast cancer	Hexadecanedioate (C16-DC) levels	Inverse variance weighted	20	0.0715109	0.0293396	0.0147954	0.0140053	0.129017	1.07413	1.0141	1.13771	0.571101
GCST90199860	xMLF0K	ER_pos Breast cancer	Andro steroid monosulfate C19H28O6S (1) levels	Inverse variance weighted	46	-0.0472857	0.0204504	0.0207659	-0.0873684	-0.00720292	0.953815	0.916339	0.992823	0.573205
GCST90200013	xMLF0K	ER_pos Breast cancer	Sphingomyelin (d18:1/22:2, d18:2/22:1, d16:1/24:2) levels	Inverse variance weighted	19	0.0532322	0.0230738	0.0210526	0.00800753	0.0984568	1.05467	1.00804	1.10347	0.573205
GCST90200231	xMLF0K	ER_pos Breast cancer	Lithocholate sulfate (1) levels	Inverse variance weighted	23	-0.0578332	0.0250719	0.0210718	-0.106974	-0.0086923	0.943807	0.898549	0.991345	0.573205
GCST90199742	xMLF0K	ER_pos Breast cancer	1-linoleoyl-gpc (18:2) levels	Inverse variance weighted	29	0.0519915	0.0226319	0.0216032	0.00763311	0.09635	1.05337	1.00766	1.10114	0.573205
GCST90199858	xMLF0K	ER_pos Breast cancer	5alpha-androstan-3alpha,17beta-diol monosulfate (1) levels	Inverse variance weighted	26	0.0306382	0.0134046	0.0222748	0.0043652	0.0569112	1.03111	1.00437	1.05856	0.573205
GCST90199829	xMLF0K	ER_pos Breast cancer	3-methyladipate levels	Inverse variance weighted	17	0.0711559	0.0322456	0.027336	0.00795455	0.134357	1.07375	1.00799	1.1438	0.652014
GCST90200085	xMLF0K	ER_pos Breast cancer	Glycosyl-N-palmitoyl-sphingosine (d18:1/16:0) levels	Inverse variance weighted	26	-0.0491105	0.0226097	0.0298482	-0.0934254	-0.00479549	0.952076	0.910806	0.995216	0.652014
GCST90199923	xMLF0K	ER_pos Breast cancer	N-palmitoylglycine levels	Inverse variance weighted	23	-0.0446654	0.0207743	0.0315529	-0.085383	-0.00394773	0.956317	0.918161	0.99606	0.652014
GCST90199774	xMLF0K	ER_pos Breast cancer	Oleoylcarnitine levels	Inverse variance weighted	24	0.0509462	0.0237706	0.0320939	0.0043557	0.0975366	1.05227	1.00437	1.10245	0.652014
GCST90200125	xMLF0K	ER_pos Breast cancer	Sphingomyelin (d17:2/16:0, d18:2/15:0) levels	Inverse variance weighted	29	0.0443525	0.0209923	0.0346181	0.00320758	0.0854974	1.04535	1.00321	1.08926	0.668129
GCST90200103	xMLF0K	ER_pos Breast cancer	Linoleoyl-arachidonoyl-glycerol (18:2/20:4) [1] levels	Inverse variance weighted	20	-0.0323885	0.0155666	0.037467	-0.062899	-0.00187794	0.96813	0.939038	0.998124	0.686513
GCST90200022	xMLF0K	ER_pos Breast cancer	Glycochenodeoxycholate 3-sulfate levels	Inverse variance weighted	24	-0.0419345	0.0203285	0.0391277	-0.0817783	-0.00209061	0.958933	0.921476	0.997912	0.686513
GCST90199975	xMLF0K	ER_pos Breast cancer	Sphingomyelin (d18:2/14:0, d18:1/14:1) levels	Inverse variance weighted	22	0.0651517	0.0323745	0.0441734	0.00169776	0.128606	1.06732	1.0017	1.13724	0.741345
GCST90199680	xMLF0K	ER_pos Breast cancer	3-hydroxyoctanoate levels	Inverse variance weighted	18	-0.0668129	0.0335279	0.0462881	-0.132528	-0.00109826	0.93537	0.875879	0.998902	0.744467
GCST90199970	xMLF0K	ER_pos Breast cancer	Octadecenedioylcarnitine (C18:1-DC) levels	Inverse variance weighted	16	0.0483634	0.0247547	0.0507362	-0.000155852	0.0968826	1.04955	0.999844	1.10173	0.765139
GCST90199809	xMLF0K	ER_pos Breast cancer	Taurolithocholate 3-sulfate levels	Inverse variance weighted	24	-0.0512172	0.026306	0.0515379	-0.102777	0.000342665	0.950072	0.902328	1.00034	0.765139
GCST90200110	xMLF0K	ER_pos Breast cancer	Palmitoleoylcarnitine (C16:1) levels	Inverse variance weighted	17	-0.0712362	0.0376513	0.0584908	-0.145033	0.00256023	0.931242	0.864994	1.00256	0.79039
GCST90199816	xMLF0K	ER_pos Breast cancer	3,4-dihydroxybutyrate levels	Inverse variance weighted	30	-0.0442846	0.0234637	0.0591107	-0.0902734	0.00170419	0.956682	0.913681	1.00171	0.79039
GCST90199840	xMLF0K	ER_pos Breast cancer	Pregnenediol disulfate (C21H34O8S2) levels	Inverse variance weighted	37	-0.025207	0.01337	0.0593827	-0.0514122	0.000998081	0.975108	0.949887	1.001	0.79039
GCST90199813	xMLF0K	ER_pos Breast cancer	Deoxycarnitine levels	Inverse variance weighted	33	-0.0381958	0.0205679	0.0633027	-0.0785088	0.00211726	0.962524	0.924494	1.00212	0.79039
GCST90200221	xMLF0K	ER_pos Breast cancer	Glycoursodeoxycholic acid sulfate (1) levels	Inverse variance weighted	29	-0.0323765	0.0174973	0.0642602	-0.0666712	0.00191822	0.968142	0.935503	1.00192	0.79039
GCST90199780	xMLF0K	ER_pos Breast cancer	1-stearoyl-GPG (18:0) levels	Inverse variance weighted	28	-0.0450427	0.0247815	0.0691256	-0.0936144	0.00352893	0.955957	0.910634	1.00354	0.79039
GCST90200401	xMLF0K	ER_pos Breast cancer	Myo-inositol levels	Inverse variance weighted	30	-0.062282	0.0346931	0.0726172	-0.13028	0.00571641	0.939618	0.877849	1.00573	0.79039
GCST90199935	xMLF0K	ER_pos Breast cancer	Glycohyocholate levels	Inverse variance weighted	16	-0.0605781	0.0337459	0.0726342	-0.12672	0.00556394	0.94122	0.88098	1.00558	0.79039
GCST90200298	xMLF0K	ER_pos Breast cancer	3-hydroxy-3-methylglutarate levels	Inverse variance weighted	20	-0.0517581	0.0288766	0.0730704	-0.108356	0.00483999	0.949559	0.897308	1.00485	0.79039
GCST90200245	xMLF0K	ER_pos Breast cancer	Eicosenedioate (C20:1-DC) levels	Inverse variance weighted	19	0.055772	0.0311858	0.0737151	-0.00535218	0.116896	1.05736	0.994662	1.124	0.79039
GCST90200126	xMLF0K	ER_pos Breast cancer	Sphingomyelin (d18:2/23:1) levels	Inverse variance weighted	22	0.0477521	0.0269025	0.0758966	-0.00497674	0.100481	1.04891	0.995036	1.1057	0.791786
GCST90200020	xMLF0K	ER_pos Breast cancer	Lignoceroyl sphingomyelin (d18:1/24:0) levels	Inverse variance weighted	27	0.0376496	0.0220031	0.0870629	-0.00547661	0.0807757	1.03837	0.994538	1.08413	0.846531
GCST90200699	xMLF0K	ER_pos Breast cancer	Deoxycholic acid glucuronide levels	Inverse variance weighted	36	-0.0273001	0.0160946	0.0898425	-0.0588455	0.00424529	0.973069	0.942852	1.00425	0.846531
GCST90200077	xMLF0K	ER_pos Breast cancer	1-stearoyl-2-oleoyl-GPI (18:0/18:1) levels	Inverse variance weighted	25	-0.0348711	0.0206173	0.0907697	-0.0752811	0.00553881	0.96573	0.927483	1.00555	0.846531
GCST90199716	xMLF0K	ER_pos Breast cancer	10-undecenoate (11:1n1) levels	Inverse variance weighted	20	-0.0284045	0.0170557	0.0958351	-0.0618337	0.0050248	0.971995	0.940039	1.00504	0.846531
GCST90200330	xMLF0K	ER_pos Breast cancer	1-palmitoyl-2-linoleoyl-gpc (16:0/18:2) levels	Inverse variance weighted	35	0.0256254	0.0154002	0.0961198	-0.00455904	0.0558099	1.02596	0.995451	1.0574	0.846531
GCST90200091	xMLF0K	ER_pos Breast cancer	Docosahexaenoylcholine levels	Inverse variance weighted	19	0.0431114	0.0262175	0.100098	-0.00827485	0.0944976	1.04405	0.991759	1.09911	0.846531
GCST90199849	xMLF0K	ER_pos Breast cancer	21-hydroxypregnenolone disulfate levels	Inverse variance weighted	34	0.035321	0.0217201	0.103909	-0.00725039	0.0778923	1.03595	0.992776	1.08101	0.846531
GCST90199958	xMLF0K	ER_pos Breast cancer	1-linolenoyl-GPC (18:3) levels	Inverse variance weighted	30	0.0402447	0.0247847	0.104425	-0.00833332	0.0888227	1.04107	0.991701	1.09289	0.846531
GCST90199914	xMLF0K	ER_pos Breast cancer	Oleoyl-linoleoyl-glycerol (18:1/18:2) [2] levels	Inverse variance weighted	31	-0.0300497	0.0185931	0.106056	-0.0664921	0.00639269	0.970397	0.93567	1.00641	0.846531
GCST90199974	xMLF0K	ER_pos Breast cancer	9-hydroxystearate levels	Inverse variance weighted	25	-0.0445318	0.0277782	0.108908	-0.0989772	0.00991353	0.956445	0.905763	1.00996	0.846531
GCST90199945	xMLF0K	ER_pos Breast cancer	Sphingomyelin (d18:1/14:0, d16:1/16:0) levels	Inverse variance weighted	30	0.0252332	0.0157464	0.10905	-0.00562966	0.0560961	1.02555	0.994386	1.0577	0.846531
GCST90200081	xMLF0K	ER_pos Breast cancer	1-oleoyl-2-docosahexaenoyl-GPC (18:1/22:6) levels	Inverse variance weighted	32	-0.0441907	0.0277105	0.110773	-0.0985032	0.0101219	0.956772	0.906193	1.01017	0.846531
GCST90199805	xMLF0K	ER_pos Breast cancer	Octadecanedioate levels	Inverse variance weighted	28	0.0346779	0.0218561	0.112592	-0.00816001	0.0775158	1.03529	0.991873	1.0806	0.846531
GCST90199728	xMLF0K	ER_pos Breast cancer	10-nonadecenoate (19:1n9) levels	Inverse variance weighted	14	0.0494673	0.0313154	0.114188	-0.011911	0.110846	1.05071	0.98816	1.11722	0.846531
GCST90200397	xMLF0K	ER_pos Breast cancer	Palmitate (16:0) levels	Inverse variance weighted	21	0.0400011	0.0254861	0.116525	-0.00995158	0.0899537	1.04081	0.990098	1.09412	0.846531
GCST90200067	xMLF0K	ER_pos Breast cancer	1-stearoyl-2-linoleoyl-GPI (18:0/18:2) levels	Inverse variance weighted	31	-0.0279184	0.0179546	0.119961	-0.0631095	0.00727274	0.972468	0.938841	1.0073	0.846531
GCST90199963	xMLF0K	ER_pos Breast cancer	17alpha-hydroxypregnanolone glucuronide levels	Inverse variance weighted	33	-0.0191153	0.0123546	0.121809	-0.0433303	0.00509966	0.981066	0.957595	1.00511	0.846531
GCST90200145	xMLF0K	ER_pos Breast cancer	Glycosyl ceramide (d18:1/20:0, d16:1/22:0) levels	Inverse variance weighted	38	-0.0248505	0.0160879	0.122426	-0.0563827	0.00668174	0.975456	0.945177	1.0067	0.846531
GCST90199845	xMLF0K	ER_pos Breast cancer	Sphinganine-1-phosphate levels	Inverse variance weighted	17	0.0402504	0.0260846	0.122813	-0.0108753	0.0913762	1.04107	0.989184	1.09568	0.846531
GCST90200043	xMLF0K	ER_pos Breast cancer	1-palmitoyl-2-docosahexaenoyl-gpc (16:0/22:6) levels	Inverse variance weighted	21	-0.0395892	0.0261228	0.129644	-0.0907899	0.0116114	0.961184	0.91321	1.01168	0.852683
GCST90200068	xMLF0K	ER_pos Breast cancer	1,2-dilinoleoyl-GPE (18:2/18:2) levels	Inverse variance weighted	25	0.0260656	0.0172251	0.130221	-0.00769561	0.0598267	1.02641	0.992334	1.06165	0.852683
GCST90199676	xMLF0K	ER_pos Breast cancer	1-oleoylglycerol (18:1) levels	Inverse variance weighted	32	-0.0284289	0.0189298	0.133147	-0.0655314	0.00867351	0.971971	0.93657	1.00871	0.852683
GCST90199673	xMLF0K	ER_pos Breast cancer	DHEAS levels	Inverse variance weighted	42	0.0346683	0.0233691	0.137938	-0.0111351	0.0804717	1.03528	0.988927	1.0838	0.852683
GCST90199706	xMLF0K	ER_pos Breast cancer	Butyrylglycine levels	Inverse variance weighted	22	-0.0254496	0.0172537	0.140208	-0.0592669	0.00836776	0.974872	0.942455	1.0084	0.852683
GCST90200017	xMLF0K	ER_pos Breast cancer	Sphingomyelin (d17:1/16:0, d18:1/15:0, d16:1/17:0) levels	Inverse variance weighted	34	0.0242403	0.0164792	0.141299	-0.00805879	0.0565395	1.02454	0.991974	1.05817	0.852683
GCST90199842	xMLF0K	ER_pos Breast cancer	Androstenediol (3beta,17beta) disulfate (1) levels	Inverse variance weighted	31	-0.0285508	0.0194454	0.142035	-0.0666639	0.00956218	0.971853	0.93551	1.00961	0.852683
GCST90199913	xMLF0K	ER_pos Breast cancer	Docosadioate (C22-DC) levels	Inverse variance weighted	23	0.0378481	0.0258411	0.143017	-0.0128004	0.0884967	1.03857	0.987281	1.09253	0.852683
GCST90199899	xMLF0K	ER_pos Breast cancer	1-(1-enyl-palmitoyl)-GPC (p-16:0) levels	Inverse variance weighted	31	0.0305343	0.0208772	0.143586	-0.0103851	0.0714536	1.03101	0.989669	1.07407	0.852683
GCST90199719	xMLF0K	ER_pos Breast cancer	Tauro-beta-muricholate levels	Inverse variance weighted	27	-0.0213485	0.0148563	0.150719	-0.050467	0.0077699	0.978878	0.950785	1.0078	0.85934
GCST90199929	xMLF0K	ER_pos Breast cancer	Margaroylcarnitine (C17) levels	Inverse variance weighted	23	-0.0407901	0.028404	0.150982	-0.096462	0.0148817	0.960031	0.908044	1.01499	0.85934
GCST90199804	xMLF0K	ER_pos Breast cancer	7-alpha-hydroxy-3-oxo-4-cholestenoate (7-hoca) levels	Inverse variance weighted	28	-0.0387134	0.0269845	0.151386	-0.091603	0.0141763	0.962026	0.912467	1.01428	0.85934
GCST90199752	xMLF0K	ER_pos Breast cancer	Epiandrosterone sulfate levels	Inverse variance weighted	28	0.0218994	0.0154338	0.155919	-0.00835072	0.0521496	1.02214	0.991684	1.05353	0.872243
GCST90200055	xMLF0K	ER_pos Breast cancer	Lactosyl-N-palmitoyl-sphingosine (d18:1/16:0) levels	Inverse variance weighted	28	0.0257631	0.0185003	0.163746	-0.0104974	0.0620237	1.0261	0.989558	1.06399	0.902944
GCST90200236	xMLF0K	ER_pos Breast cancer	Undecenoylcarnitine (C11:1) levels	Inverse variance weighted	34	-0.0227076	0.0166011	0.171365	-0.0552458	0.00983067	0.977548	0.946253	1.00988	0.931645
GCST90199870	xMLF0K	ER_pos Breast cancer	4-cholesten-3-one levels	Inverse variance weighted	25	-0.0259007	0.0191247	0.175638	-0.0633851	0.0115837	0.974432	0.938582	1.01165	0.933073
GCST90200132	xMLF0K	ER_pos Breast cancer	Linolenoylcarnitine (C18:3) levels	Inverse variance weighted	22	0.0412832	0.0306796	0.178423	-0.0188487	0.101415	1.04215	0.981328	1.10674	0.933073
GCST90199995	xMLF0K	ER_pos Breast cancer	Sphingomyelin (d18:1/20:2, d18:2/20:1, d16:1/22:2) levels	Inverse variance weighted	27	0.0261933	0.0196144	0.181741	-0.0122509	0.0646375	1.02654	0.987824	1.06677	0.933073
GCST90199835	xMLF0K	ER_pos Breast cancer	5alpha-androstan-3beta,17beta-diol disulfate levels	Inverse variance weighted	29	0.0343917	0.0259642	0.18531	-0.0164982	0.0852816	1.03499	0.983637	1.08902	0.933073
GCST90200088	xMLF0K	ER_pos Breast cancer	(S)-3-hydroxybutyrylcarnitine levels	Inverse variance weighted	22	-0.0328337	0.0248173	0.18583	-0.0814757	0.0158083	0.967699	0.921755	1.01593	0.933073
GCST90200367	xMLF0K	ER_pos Breast cancer	3-Hydroxybutyrate levels	Inverse variance weighted	14	0.0402344	0.030447	0.186349	-0.0194417	0.0999105	1.04105	0.980746	1.10507	0.933073
GCST90200044	xMLF0K	ER_pos Breast cancer	1-(1-enyl-stearoyl)-2-oleoyl-GPE (p-18:0/18:1) levels	Inverse variance weighted	18	-0.0418055	0.031891	0.189897	-0.104312	0.020701	0.959056	0.900944	1.02092	0.933073
GCST90200113	xMLF0K	ER_pos Breast cancer	Stearoylcholine levels	Inverse variance weighted	15	-0.0509092	0.0389295	0.190966	-0.127211	0.0253927	0.950365	0.880548	1.02572	0.933073
GCST90200114	xMLF0K	ER_pos Breast cancer	Glycosyl-N-tricosanoyl-sphingadienine (d18:2/23:0) levels	Inverse variance weighted	25	-0.0322406	0.024996	0.19711	-0.0812327	0.0167516	0.968274	0.921979	1.01689	0.941597
GCST90200674	xMLF0K	ER_pos Breast cancer	Androsterone sulfate levels	Inverse variance weighted	40	0.0159244	0.0124491	0.20084	-0.00847582	0.0403246	1.01605	0.99156	1.04115	0.941597
GCST90199669	xMLF0K	ER_pos Breast cancer	Acetylcarnitine levels (Biocrates platform)	Inverse variance weighted	22	0.0283037	0.0221948	0.202223	-0.015198	0.0718055	1.02871	0.984917	1.07445	0.941597
GCST90200146	xMLF0K	ER_pos Breast cancer	Docosahexaenoylcarnitine (C22:6) levels	Inverse variance weighted	30	-0.0296919	0.0233878	0.204246	-0.0755319	0.0161481	0.970745	0.92725	1.01628	0.941597
GCST90200414	xMLF0K	ER_pos Breast cancer	Myristate (14:0) levels	Inverse variance weighted	22	0.0362996	0.0287464	0.206679	-0.0200434	0.0926426	1.03697	0.980156	1.09707	0.941597
GCST90199649	xMLF0K	ER_pos Breast cancer	1-stearoyl-2-arachidonoyl-GPI (18:0/20:4) levels	Inverse variance weighted	25	-0.0206346	0.016365	0.207347	-0.0527101	0.0114409	0.979577	0.948655	1.01151	0.941597
GCST90199846	xMLF0K	ER_pos Breast cancer	Glycosyl-N-stearoyl-sphingosine (d18:1/18:0) levels	Inverse variance weighted	37	-0.0251167	0.0202876	0.215705	-0.0648805	0.014647	0.975196	0.937179	1.01475	0.960028
GCST90200170	xMLF0K	ER_pos Breast cancer	Octadecadienedioate (C18:2-DC) levels	Inverse variance weighted	32	0.0213767	0.0172921	0.216379	-0.0125158	0.0552691	1.02161	0.987562	1.05683	0.960028
GCST90199689	xMLF0K	ER_pos Breast cancer	Glycolithocholate levels	Inverse variance weighted	24	-0.0256695	0.0210498	0.222668	-0.0669271	0.0155881	0.974657	0.935263	1.01571	0.976702
GCST90199806	xMLF0K	ER_pos Breast cancer	Tetradecanedioate (C14-DC) levels	Inverse variance weighted	17	0.0314329	0.02598	0.226322	-0.019488	0.0823538	1.03193	0.980701	1.08584	0.979208
GCST90200164	xMLF0K	ER_pos Breast cancer	Hexadecenedioate (C16:1-DC) levels	Inverse variance weighted	31	0.0262067	0.0217534	0.228313	-0.01643	0.0688435	1.02655	0.983704	1.07127	0.979208
[truncated: 296 more rows]

## Sheet: ST4
Table S4. MR analysis of 386 circulating lipid metabolites in relation to ER- breast cancer risk, including FDR-adjusted P values
[truncated: 387 more rows]

## Sheet: ST5
Table S5. Sensitivity analyses of MR for three validated lipid metabolites and ER+ breast cancer in the replication dataset
[truncated: 6 more rows]

[truncated: 1 more sheets: ST6]
